# Supplementary material for: Beyond recovery: toward rights-based mental health care — A cluster randomized wait-list controlled trial of a recovery and rights training for mental health professionals with or without first person accounts
Source: Front Psychol. 2023 Sep 14;14:1152581. doi: 10.3389/fpsyg.2023.1152581 (PMC10539929; doi:10.3389/fpsyg.2023.1152581)
Supplement: Supplementary file 1 [file Data_Sheet_1.zip › Database.csv]

id_base	id_centro	ano_cuestionario	Centro	Experimental	Experimental_2	Experimental_3	Experimental_3_RE	Included	Comp_Completed	S1_Completed	S2_Completed	BAMHS_1	BAMHS_2	BAMHS_3	BAMHS_4	BAMHS_5	BAMHS_6	BAMHS_7	BAMHS_8	BAMHS_9	BAMHS_10	BAMHS_11	BAMHS_12	BAMHS_13	BAMHS_14	BAMHS_15	BAMHS_16	BAMHS_17	BAMHS_18	BAMHS_19	BAMHS_20	BAMHS_21	BAMHS_22	BAMHS_23	BAMHS_24	BAMHS_25	BAMHS_26	BAMHS_27	BAMHS_28	BAMHS_29	BAMHS_30	BAMHS_31	BAMHS_32	BAMHS_33	BAMHS_34	BAMHS_35	BAMHS_36	BAMHS_37	BAMHS_38
1	1	2017	1	1	2	2	3	2	2	2	2	1	1	1	1	1	1	1	1	1	1	1	1	1	1	1	1	1	1	1	1	1	1	1	1	1	1	1	1	1	1	1	1	1	1	1	1	1	1
2	2	2017	1	1	2	2	3	2	2	2	2	1	4	3	4	4	1	4	1	2	1	1	4	1	1	2	1	4	1	2	1	1	4	4	4	1	1	2	1	4	4	1	3	1	4	1	1	1	1
3	3	2017	1	1	2	2	3	2	2	2	2
4	4	2017	1	1	2	2	3	2	2	2	2
5	5	2017	1	1	2	2	3	2	2	2	2
6	6	2017	1	1	2	2	3	2	2	2	2
7	7	2017	1	1	2	2	3	2	2	2	2
8	8	2017	1	1	2	2	3	1	1	1	2	3	3	2	2	3	3	3	3	2	3	2	3	2	2	2	2	3	2	2	3	2	3	2	3	2	2	3	3	3	3	2	3	2	3	2	2	3	2
9	9	2017	1	1	2	2	3	2	2	2	2
10	10	2017	1	1	2	2	3	2	2	2	2
11	11	2017	1	1	2	2	3	2	2	2	2
12	12	2017	1	1	2	2	3	2	2	2	2
13	13	2017	1	1	2	2	3	2	2	2	2
14	14	2017	1	1	2	2	3	2	2	2	2	2	3	2	3	4	3	4	4	2	3	2	2	2	2	4	3	3	2	1	2	2	4	2	2	3	2	3	3	4	3	2	3	3	3	1	2	2	2
15	15	2017	1	1	2	2	3	2	2	2	2	3	3	2	2	3	3	4	3	1	4	2	2	2	3	2	3	3	2	2	1	1	3	2	3	1	2	4	4	4	3	3	4	2	2	3	1	2	2
16	16	2017	1	1	2	2	3	2	2	2	2
17	17	2017	1	1	2	2	3	2	2	2	2	1	1	1	1	1	1	1	1	1	1	1	1	1	1	1	1	1	1	1	1	1	1	1	1	1	1	1	1	1	1	1	1	1	1	1	1	1	1
18	18	2017	1	1	2	2	3	2	2	2	2
19	19	2017	1	1	2	2	3	2	2	2	2
20	20	2017	1	1	2	2	3	2	2	2	2
21	21	2017	1	1	2	2	3	2	2	2	2
22	22	2017	1	1	2	2	3	2	2	2	2	1	1	1	1	1	1	1	1	1	1	1	1	1	1	1	1	1	1	1	1	1	1	1	1	1	1	1	1	1	1	1	1	1	1	1	1	1	1
23	23	2017	1	1	2	2	3	2	2	2	2	1	4	4	3	4	1	4	1	1	4	1	4	1	1	1	1	4	1	1	1	1	4	3	4	1	1	1	1	4	4	1	4	1	4	1	1	1	1
24	24	2017	1	1	2	2	3	1	1	1	2	3	3	1	2	4	3	4	2	1	4	2	4	1	2	1	2	3	2	1	1	1	4	1	3	1	2	1	3	4	3	1	3	3	4	1	1	2	1
25	25	2017	1	1	2	2	3	1	1	1	1	1	4	2	4	4	3	4	3	2	4	1	4	1	2	1	1	4	1	1	1	1	4	1	4	1	1	1	2	4	4	1	1	4	4	1	1	2	2
26	26	2017	1	1	2	2	3	1	1	1	2	1	3	3	3	4	3	4	1	1	4	1	4	3	1	2	3	4	1	1	1	1	4	2	4	1	1	1	3	4	4	1	3	3	4	1	1	1	1
27	27	2017	1	1	2	2	3	2	2	1	2	1	4	3	3	4	2	4	2	4	2	2	4	2	1	1	2	4	1	1	1	2	4	2	3	2	1	1	2	4	3	1	4	2	4	2	2	3	2
28	28	2017	1	1	2	2	3	1	1	1	1	2	3	3	2	3	3	3	2	2	3	2	3	2	2	2	2	4	1	2	1	1	4	2	2	1	1	1	1	4	2	1	2	3	3	1	1	2	1
29	29	2017	1	1	2	2	3	1	1	1	1	2	4	2	2	4	3	4	2	2	3	2	3	1	1	4	3	3	1	3	2	1	4	3	4	2	2	3	3	4	4	2	4	1	3	2	2	2	3
30	30	2017	1	1	2	2	3	1	1	1	1	2	3	4	3	3	3	4	2	2	2	2	3	2	2	2	2	4	2	2	1	2	3	2	2	2	1	1	2	3	3	2	4	2	4	1	1	2	2
31	31	2017	1	1	2	2	3	1	1	1	2	3	4	3	2	4	2	4	2	2	3	1	4	2	1	4	2	4	1	2	2	2	3	2	3	1	1	1	3	4	4	2	3	3	3	2	2	1	3
32	32	2017	1	1	2	2	3	1	1	1	1	2	3	4	3	4	3	4	2	1	4	2	4	1	1	2	2	4	3	1	1	1	4	1	3	1	1	1	3	4	2	1	3	3	4	1	1	1	2
33	33	2017	1	1	2	2	3	2	2	2	1	3	3	2	2	4	2	4	3	1	3	2	3	2	3	2	2	3	2	3	1	1	4	2	4	1	1	2	2	4	3	2	3	3	3	2	2	2	2
34	34	2017	1	1	2	2	3	1	1	1	2	2	3	3	3	4	2	4	1	2	3	2	4	3	2	3	2	3	1	2	1	2	4	2	3	2	1	2	1	1	1	2	1	2	4	2	1	2	1
35	35	2017	1	1	2	2	3	1	1	1	2	3	3	2	3	4	3	3	2	2	3	2	3	2	2	2	2	3	2	2	2	2	3	3	4	1	2	2	3	3	3	2	3	3	3	2	2	3	2
36	36	2017	1	1	2	2	3	1	1	1	1	2	3	3	3	4	2	4	2	2	3	2	3	2	2	3	3	3	1	2	1	2	4	3	3	2	2	2	3	3	3	2	3	2	3	2	2	2	2
37	37	2017	1	1	2	2	3	1	1	1	2	3	3	2	2	4	3	3	3	2	2	3	2	2	3	2	2	3	2	2	2	2	4	2	3	3	2	2	3	3	2	2	3	2	2	2	1	2	2
38	38	2017	1	1	2	2	3	1	1	1	1	3	3	2	2	4	3	4	3	2	3	2	3	2	2	3	3	3	2	2	1	2	4	2	3	2	2	2	2	4	3	2	3	3	3	2	1	3	2
39	39	2017	1	1	2	2	3	1	1	1	1	1	4	4	4	4	1	4	1	1	4	1	4	1	1	1	1	4	1	1	1	1	4	4	4	1	1	1	1	4	4	1	4	1	4	1	1	1	1
40	40	2017	1	1	2	2	3	2	2	2	2	2	3	3	2	3	3	4	3	2	2	3	3	2	2	3	3	3	2	1	2	1	3	1	3	2	2	2	2	3	2	2	3	2	3	2	2	2	2
41	41	2017	1	1	2	2	3	2	2	2	1	2	3	3	3	3	2	4	2	2	3	1	4	2	1	2	1	3	2	2	2	2	4	2	3	2	4	1	2	3	2	2	4	2	2	1	2	2	2
42	42	2017	1	1	2	2	3	1	1	1	1
43	43	2017	1	1	2	2	3	1	1	1	1
44	1	2017	2	1	2	2	3	1	1	1	1	2	2	2	3	4	2	4	4	2	2	2	3	2	2	2	2	4	2	1	2	4	4	3	3	1	2	3	3	4	2	2	4	3	3	3	1	2	1
45	2	2017	2	1	2	2	3	2	2	2	2	1	3	4	3	4	2	4	2	1	2	1	4	2	3	1	2	4	1	1	1	2	4	2	4	2	1	3	1	3	3	3	3	2	3	2	1	2	1
46	3	2017	2	1	2	2	3	2	2	2	2	1	4	4	4	4	1	4	1	3	1	1	4	1	1	1	1	4	1	1	1	4	4	3	4	1	1	1	2	4	4	1	4	1	4	1	1	1	1
47	4	2017	2	1	2	2	3	1	1	1	1	2	3	2	2	3	2	3	3	1	4	2	4	4	2	3	3	3	2	2	4	4	3	2	3	1	1	1	3	2	3	2	4	3	2	2	1	2	2
48	5	2017	2	1	2	2	3	2	2	2	2	2	2	3	3	3	2	3	2	2	3	2	3	2	2	2	2	3	2	2	2	3	3	3	2	2	2	2	3	3	3	2	3	2	3	2	2	2	2
49	6	2017	2	1	2	2	3	2	2	2	2	1	4	3	3	4	4	4	3	2	4	2	4	1	2	1	1	3	1	1	2	1	4	3	4	1	1	1	4	3	4	1	4	1	3	1	2	2	3
50	7	2017	2	1	2	2	3	2	2	2	2	2	3	2	3	3	3	4	2	2	2	2	4	2	2	3	2	4	1	1	1	2	4	3	3	1	1	2	2	4	4	1	4	1	3	1	2	1	2
51	8	2017	2	1	2	2	3	2	2	2	2	2	4	2	3	4	3	3	3	2	3	2	3	3	3	1	2	3	2	2	2	2	3	2	3	2	2	2	2	4	3	2	2	4	4	1	1	2	2
52	9	2017	2	1	2	2	3	2	2	2	2
53	10	2017	2	1	2	2	3	2	2	2	2	2	3	2	3	4	3	3	3	2	2	2	3	2	2	2	2	3	2	2	2	2	3	2	2	3	2	2	3	3	3	2	3	3	3	2	2	3	2
54	11	2017	2	1	2	2	3	2	2	2	2	2	3	1	3	3	3	4	4	2	3	2	2	2	2	3	3	3	3	4	4	3	3	2	3	1	3	3	3	3	3	2	1	2	3	3	1	2	3
55	12	2017	2	1	2	2	3	2	2	2	2	3	3	2	2	3	2	4	3	2	2	2	3	2	3	2	2	3	2	2	2	2	3	3	3	2	2	2	3	3	3	2	3	2	3	2	2	3	2
56	13	2017	2	1	2	2	3	2	2	2	2	2	3	2	3	4	3	4	2	2	3	1	4	2	1	3	2	3	3	2	1	2	3	3	3	2	2	3	3	3	3	2	3	1	3	2	2	3	2
57	14	2017	2	1	2	2	3	2	2	2	2	2	3	3	3	4	3	4	3	1	2	2	4	3	2	2	2	3	1	1	1	1	4	2	4	2	2	1	1	4	4	1	3	1	3	2	1	2	3
58	15	2017	2	1	2	2	3	1	1	1	1	3	4	2	3	4	3	3	3	1	4	2	3	3	3	4	2	4	1	2	2	3	3	2	3	1	1	1	3	3	3	2	4	3	2	2	1	1	2
59	16	2017	2	1	2	2	3	1	1	1	1	3	3	1	2	4	2	4	3	2	3	2	2	2	3	2	2	3	2	2	2	2	4	3	3	2	1	3	3	3	3	2	3	3	3	2	1	2	3
60	17	2017	2	1	2	2	3	2	2	2	2
61	18	2017	2	1	2	2	3	2	2	2	2
62	19	2017	2	1	2	2	3	1	1	1	1	3	3	2	3	2	2	4	2	1	4	2	4	2	2	2	2	4	2	3	1	2	4	2	4	2	1	2	2	4	3	2	4	3	3	2	1	2	3
63	20	2017	2	1	2	2	3	2	2	2	2
64	21	2017	2	1	2	2	3	2	2	2	2	2	3	3	2	4	3	4	2	2	2	2	3	2	2	2	3	4	2	2	1	3	3	2	3	1	1	2	2	3	3	1	4	1	3	2	2	2	1
65	22	2017	2	1	2	2	3	2	2	2	2	3	4	2	2	4	2	4	2	3	3	1	3	2	2	1	2	3	2	2	2	2	4	2	3	1	2	3	2	3	3	2	2	1	3	2	2	2	2
66	23	2017	2	1	2	2	3	1	1	1	1	2	3	2	2	4	3	4	3	2	3	2	4	2	2	2	3	3	2	3	1	2	4	3	2	2	2	2	3	4	2	2	4	3	3	1	2	2	3
67	24	2017	2	1	2	2	3	1	1	1	1	3	3	3	2	3	3	3	3	2	3	2	3	2	3	2	3	3	2	2	3	2	2	2	3	2	2	3	3	3	3	2	3	3	3	2	2	2	3
68	25	2017	2	1	2	2	3	1	1	1	1	3	4	3	2	4	3	4	2	3	3	3	3	2	2	1	2	3	1	1	1	2	4	2	4	2	3	2	3	3	3	3	4	3	3	1	2	2	2
69	26	2017	2	1	2	2	3	1	1	1	1	3	3	3	2	4	3	4	2	2	3	2	3	2	2	2	2	3	2	2	2	3	3	2	3	2	2	2	3	3	3	2	3	3	3	2	3	2	2
70	27	2017	2	1	2	2	3	1	1	1	1	1	4	4	4	4	3	4	2	2	3	2	4	1	2	1	2	3	1	2	1	1	4	3	3	1	1	2	2	3	4	1	3	2	4	2	1	2	1
71	28	2017	2	1	2	2	3	2	2	2	2
72	29	2017	2	1	2	2	3	2	2	2	2	3	3	3	3	3	2	2	3	2	3	3	2	2	3	2	3	3	3	3	2	3	3	3	3	3	2	3	3	3	2	3	4	3	4	1	1	2	3
73	30	2017	2	1	2	2	3	2	2	2	2
74	31	2017	2	1	2	2	3	2	2	2	2
75	32	2017	2	1	2	2	3	1	1	1	1	1	3	3	2	4	2	4	3	2	1	1	4	2	1	2	2	3	2	1	1	1	4	2	3	1	1	3	2	2	3	1	1	1	3	1	1	1	2
76	33	2017	2	1	2	2	3	2	2	2	2
77	34	2017	2	1	2	2	3	1	1	1	2	3	3	3	2	3	3	4	2	2	3	2	3	1	3	3	4	3	2	2	2	2	4	2	3	2	2	2	2	3	2	2	3	3	2	2	2	2	4
78	35	2017	2	1	2	2	3	2	2	2	2	2	3	2	2	3	3	3	2	1	4	2	3	3	3	2	3	2	2	2	2	3	4	2	3	2	2	2	3	3	3	3	3	3	2	2	1	3	3
79	36	2017	2	1	2	2	3	2	2	2	2	2	3	2	2	4	3	3	2	2	3	1	2	2	2	2	2	3	2	2	1	3	3	3	4	1	2	2	3	3	1	1	3	2	3	2	2	2	2
80	37	2017	2	1	2	2	3	2	2	2	2	2	3	3	2	4	3	4	3	3	3	1	3	2	2	2	2	4	1	1	1	3	4	3	4	2	1	1	3	3	4	1	2	3	4	2	1	2	1
81	38	2017	2	1	2	2	3	2	2	2	2	3	4	1	2	4	3	3	3	2	3	2	3	3	3	3	1	3	3	3	2	3	4	3	3	1	3	2	3	3	2	2	3	3	4	2	2	3	3
82	39	2017	2	1	2	2	3	2	2	2	2	1	4	3	4	4	1	4	3	1	4	1	3	2	1	1	1	4	1	1	1	1	4	3	3	1	1	1	3	4	4	1	4	1	4	1	1	1	1
83	40	2017	2	1	2	2	3	1	1	1	2	4	4	4	4	4	1	4	1	1	1	1	4	2	1	1	2	4	1	1	1	1	4	2	4	1	1	1	2	2	4	1	4	1	4	1	1	1	1
84	41	2017	2	1	2	2	3	2	2	2	2
85	42	2017	2	1	2	2	3	1	1	1	2	2	3	2	3	4	3	4	3	2	3	2	3	2	1	3	3	3	2	2	1	2	3	3	3	1	1	2	3	3	3	2	3	2	3	2	2	1	3
86	43	2017	2	1	2	2	3	2	2	2	2
87	44	2017	2	1	2	2	3	2	2	2	2	1	4	4	4	4	3	4	1	1	4	1	3	2	2	1	2	1	1	1	1	1	4	2	2	1	1	1	3	4	3	1	3	1	2	1	1	1	1
88	45	2017	2	1	2	2	3	2	2	2	2	2	3	3	3	4	2	4	2	2	3	2	4	2	2	2	2	3	1	2	2	3	4	2	3	1	2	2	3	3	3	2	4	1	3	2	2	1	2
89	46	2017	2	1	2	2	3	1	1	1	2	3	4	3	3	4	2	4	2	1	1	1	4	1	1	1	2	3	1	1	1	1	4	1	1	1	1	1	4	4	4	2	3	1	2	1	1	1	1
90	47	2017	2	1	2	2	3	2	2	2	2	1	4	2	4	3	2	4	4	1	3	1	4	2	1	1	2	3	1	1	1	1	3	2	3	2	1	1	3	3	4	1	4	2	3	1	1	1	1
91	48	2017	2	1	2	2	3	2	2	2	2	2	3	3	2	3	3	2	3	1	3	3	3	3	3	2	2	3	1	3	2	2	3	2	4	2	1	3	3	2	3	3	4	3	3	4	2	3	3
92	49	2017	2	1	2	2	3	2	2	2	2	1	4	3	4	4	1	4	4	1	4	1	3	2	1	1	1	4	1	1	1	1	4	2	2	1	1	4	3	4	4	1	4	1	4	1	1	1	1
93	50	2017	2	1	2	2	3	2	2	2	2
94	51	2017	2	1	2	2	3	1	1	1	1	2	4	2	2	4	1	3	4	2	4	2	3	4	2	3	2	3	2	2	1	2	3	4	4	1	1	2	2	4	3	1	4	2	3	1	1	1	3
95	52	2017	2	1	2	2	3	2	2	2	2	1	4	3	4	3	1	4	2	1	2	1	4	2	1	1	1	4	1	1	1	2	3	3	4	1	1	1	1	4	3	1	4	2	4	1	1	1	2
96	53	2018	2	1	2	2	3	1	1	1	1	2	4	3	2	4	3	4	2	2	2	2	3	2	2	2	2	3	2	2	2	2	3	2	3	2	2	3	2	3	3	2	3	2	3	2	2	2	2
97	54	2018	2	1	2	2	3	2	2	2	2	2	3	2	1	4	2	4	2	1	4	2	2	1	2	2	2	4	2	2	2	1	4	1	3	3	1	2	4	4	3	2	3	3	3	3	1	1	1
98	55	2018	2	1	2	2	3	2	2	2	2	2	4	3	4	4	1	4	3	1	2	1	4	1	2	2	3	3	3	2	1	1	4	1	2	1	2	1	3	3	3	2	3	2	3	2	2	1	2
99	56	2018	2	1	2	2	3	2	2	2	2	2	4	4	2	4	3	4	4	2	2	4	4	3	2	2	2	4	1	2	2	2	3	3	3	2	2	2	2	4	3	2	3	3	3	2	2	2	2
100	57	2018	2	1	2	2	3	2	2	2	2
101	58	2018	2	1	2	2	3	2	2	2	2
102	59	2018	2	1	2	2	3	2	2	2	2	2	4	3	2	4	3	4	2	1	3	3	2	1	2	2	2	3	3	2	1	2	3	2	3	2	2	2	2	3	2	1	3	1	3	2	1	2	1
103	60	2018	2	1	2	2	3	1	1	1	1	3	3	2	2	3	3	3	3	2	2	2	2	3	2	2	2	3	2	3	2	2	3	3	2	3	2	3	3	3	3	2	3	2	3	2	2	2	3
104	61	2018	2	1	2	2	3	1	1	1	1	2	3	2	3	4	2	4	4	2	2	2	3	2	2	1	2	3	1	3	1	3	4	3	3	2	2	3	3	4	4	1	4	3	3	1	3	3	1
105	62	2018	2	1	2	2	3	2	2	2	2
106	63	2018	2	1	2	2	3	2	2	2	2
107	64	2018	2	1	2	2	3	2	2	2	2
108	65	2018	2	1	2	2	3	2	2	2	2	3	3	2	2	4	3	4	3	2	3	2	2	3	3	2	2	3	2	2	2	3	4	3	2	2	2	2	2	3	3	2	3	2	3	2	1	3	2
109	66	2018	2	1	2	2	3	2	2	2	2	2	1	4	4	4	1	4	3	1	4	1	4	1	1	1	1	3	1	1	2	1	2	1	1	4	1	2	4	4	1	2	2	4	4	1	1	1	1
110	67	2018	2	1	2	2	3	2	2	2	2
111	68	2018	2	1	2	2	3	2	2	2	2
112	69	2018	2	1	2	2	3	1	1	1	2	2	3	3	3	3	3	4	3	2	2	2	4	2	2	2	2	3	2	1	2	3	4	2	3	2	2	2	3	3	2	2	4	3	3	2	2	2	1
113	70	2018	2	1	2	2	3	1	1	1	1
114	1	2017	3	1	1	1	2	2	2	2	2
115	2	2018	3	1	1	1	2	1	1	1	2	3	4	3	3	4	2	4	2	2	4	2	4	3	2	2	2	3	2	2	2	3	4	3	3	2	2	2	2	4	4	2	4	3	3	1	1	2	2
116	3	2018	3	1	1	1	2	2	2	2	2	2	4	2	4	4	2	4	3	2	3	1	4	1	2	2	2	4	2	1	1	1	4	2	3	2	1	2	3	1	4	1	4	4	4	1	2	2	1
117	4	2018	3	1	1	1	2	1	1	1	2	3	4	3	4	4	1	4	3	1	2	1	4	1	1	1	1	4	1	1	1	1	4	2	4	1	4	4	4	2	4	1	3	2	4	2	1	2	3
118	5	2018	3	1	1	1	2	1	1	1	2	2	3	2	4	3	2	4	3	1	3	2	4	2	1	4	3	3	2	2	2	2	4	3	3	1	2	2	2	4	4	2	4	2	3	2	1	1	3
119	6	2018	3	1	1	1	2	1	1	1	2	3	4	2	2	4	2	4	3	2	4	2	3	2	2	2	4	3	2	2	3	2	3	2	3	2	2	3	3	4	3	2	3	3	2	3	2	2	3
120	7	2018	3	1	1	1	2	2	2	2	2	1	4	3	2	4	2	4	3	3	2	2	3	1	2	2	2	3	2	1	1	2	4	1	3	3	1	3	1	4	3	2	4	4	3	1	1	3	1
121	8	2018	3	1	1	1	2	1	1	1	2	1	4	3	2	4	3	4	2	2	3	2	4	2	2	3	2	3	1	1	1	1	3	2	4	1	1	2	2	3	3	1	3	2	3	1	1	3	1
122	9	2018	3	1	1	1	2	2	2	2	2	1	4	2	3	4	3	4	1	1	1	2	2	1	1	1	2	4	2	1	1	2	4	1	4	2	1	1	2	3	3	1	3	1	4	1	1	4	1
123	10	2018	3	1	1	1	2	1	1	1	2	2	3	2	2	4	3	4	2	2	3	2	3	2	2	4	2	3	2	1	2	2	2	2	3	2	2	2	3	3	3	2	3	2	3	2	2	2	3
124	11	2018	3	1	1	1	2	1	1	1	1	2	2	2	2	4	1	3	3	1	3	1	4	1	1	1	2	3	2	1	1	1	4	2	4	2	2	1	2	4	3	2	4	2	3	2	1	2	1
125	12	2018	3	1	1	1	2	2	2	2	2	1	4	2	2	3	3	4	3	2	3	2	3	2	2	2	3	3	2	1	1	1	4	2	3	1	1	1	2	3	3	3	3	2	3	1	2	2	1
126	13	2018	3	1	1	1	2	1	1	1	2	2	4	3	3	4	3	4	2	2	4	1	4	1	1	2	2	3	1	1	1	2	4	2	3	2	1	1	1	4	3	1	3	2	3	3	2	3	2
127	14	2018	3	1	1	1	2	2	2	2	2	2	3	2	3	4	3	3	2	2	2	2	3	2	3	3	3	3	2	2	3	3	3	3	3	2	2	2	3	3	3	2	2	3	3	2	2	3	3
128	15	2018	3	1	1	1	2	2	2	2	2	2	2	2	2	4	3	2	3	2	3	3	2	3	3	2	3	3	2	3	2	3	4	4	3	1	2	3	3	3	2	2	2	3	3	2	2	3	2
129	16	2018	3	1	1	1	2	2	2	2	2	3	3	2	3	4	3	4	2	3	3	3	3	2	2	3	2	2	2	2	2	2	4	2	3	2	2	2	3	4	3	2	4	2	4	2	2	3	3
130	17	2018	3	1	1	1	2	2	2	2	2	2	2	3	2	3	3	4	3	2	3	2	2	3	3	2	3	3	2	2	1	2	3	2	3	2	1	2	2	3	3	1	3	1	2	2	1	2	2
131	18	2018	3	1	1	1	2	2	2	2	2	2	3	2	2	4	1	4	2	1	3	1	3	1	2	2	2	4	1	1	1	2	4	3	4	2	1	1	3	4	4	1	3	2	4	1	1	2	1
132	19	2018	3	1	1	1	2	2	2	2	2
133	20	2018	3	1	1	1	2	2	2	2	2	1	4	3	2	4	3	4	2	3	2	2	3	1	1	2	4	3	2	2	2	2	2	2	3	1	2	3	4	2	3	1	3	1	4	2	2	2	2
134	21	2018	3	1	1	1	2	2	2	2	2	4	4	2	2	3	2	3	4	1	4	3	3	2	3	4	3	3	2	1	1	1	3	2	2	2	2	2	3	3	3	2	2	3	4	1	2	2	3
135	22	2018	3	1	1	1	2	2	2	2	2
136	23	2018	3	1	1	1	2	2	2	2	2	2	4	3	3	3	3	3	3	3	3	3	3	3	3	3	3	3	3	3	3	3	3	3	3	3	3	3	3	3	3	3	3	3	3	3	3	3	3
137	24	2018	3	1	1	1	2	2	2	2	2	2	4	2	1	4	3	3	3	2	2	3	2	2	3	1	3	3	2	1	1	2	3	1	4	2	2	3	3	3	3	1	4	3	2	3	1	2	3
138	1	2018	4	1	1	1	2	2	2	2	2	1	3	3	2	3	3	3	3	2	4	2	4	2	2	2	2	3	1	1	2	2	3	2	3	2	1	2	3	3	3	2	3	2	3	1	1	2	2
139	2	2018	4	1	1	1	2	2	2	2	2	2	4	4	2	4	3	4	2	1	4	1	3	1	1	1	1	4	2	1	1	2	3	1	3	1	1	1	3	3	3	1	4	3	3	2	1	1	1
140	3	2018	4	1	1	1	2	1	1	1	1	1	4	4	2	3	3	4	3	2	4	4	4	2	1	2	2	4	1	1	1	1	4	1	4	1	1	1	4	4	4	1	4	4	4	1	1	1	1
141	4	2018	4	1	1	1	2	1	1	1	1	1	4	4	2	2	2	4	2	1	4	1	4	2	1	2	2	4	2	1	1	1	1	3	4	1	1	1	4	4	4	1	3	1	4	1	1	1	1
142	5	2018	4	1	1	1	2	1	1	1	2	1	4	4	4	4	1	4	1	4	1	1	4	1	1	1	1	4	1	1	1	4	4	4	4	1	1	1	4	4	4	1	4	3	4	1	1	2	1
143	6	2018	4	1	1	1	2	1	1	1	1	3	4	4	2	4	2	4	2	2	4	1	4	1	2	2	2	4	1	1	2	3	4	2	3	3	1	3	2	4	4	2	4	1	3	2	1	1	4
144	7	2018	4	1	1	1	2	1	1	1	2	1	3	2	1	4	2	4	2	1	2	1	3	1	3	1	2	4	1	1	1	2	3	3	2	3	1	2	3	3	4	1	4	3	3	3	1	2	2
145	8	2018	4	1	1	1	2	2	2	2	2	1	4	2	2	4	3	4	1	1	3	1	4	1	1	1	2	4	1	1	1	1	3	1	4	1	1	1	2	3	4	2	4	2	3	1	1	1	3
146	9	2018	4	1	1	1	2	1	1	1	2	3	2	2	2	4	4	4	2	1	3	2	3	2	3	3	4	4	2	1	1	1	4	3	3	2	2	2	3	4	3	2	3	2	2	2	2	1	3
147	10	2018	4	1	1	1	2	1	1	1	2	2	3	2	2	4	3	3	2	1	4	2	3	3	2	1	4	4	2	1	1	2	3	2	3	2	1	2	3	3	3	2	3	3	3	2	1	2	2
148	11	2018	4	1	1	1	2	1	1	1	1	1	4	2	3	4	2	3	3	2	3	1	4	1	1	1	1	4	1	1	1	2	4	2	4	1	1	1	3	4	4	1	4	1	3	1	1	1	2
149	12	2018	4	1	1	1	2	1	1	1	1	1	4	4	2	4	1	4	2	2	3	1	4	2	2	2	3	4	1	1	1	2	4	2	4	1	1	1	3	4	4	1	4	2	3	1	1	1	1
150	13	2018	4	1	1	1	2	2	2	2	2	3	3	2	2	4	3	3	3	2	3	1	3	1	2	2	3	3	2	1	2	2	3	2	3	2	2	1	3	3	3	2	3	3	3	2	1	1	3
151	14	2018	4	1	1	1	2	1	1	1	2	1	4	3	2	4	2	4	2	3	3	1	4	2	3	1	2	4	1	1	1	2	4	3	4	2	1	2	2	4	4	2	4	2	4	2	2	1	2
152	15	2018	4	1	1	1	2	1	1	1	1	1	4	4	3	4	3	4	1	1	3	1	4	2	1	1	2	4	1	1	1	1	4	3	3	2	1	1	4	4	4	1	4	1	4	1	1	1	1
153	16	2018	4	1	1	1	2	2	2	2	2	2	4	2	2	4	2	3	3	1	2	3	2	2	2	4	3	3	2	2	3	3	1	3	3	2	2	2	3	3	2	2	4	3	3	2	2	3	2
154	17	2018	4	1	1	1	2	1	1	1	1	2	2	2	3	4	3	3	3	2	3	2	2	3	2	3	3	3	2	2	2	2	3	3	3	2	2	3	3	3	3	2	3	2	2	2	2	2	3
155	18	2018	4	1	1	1	2	1	1	1	2	4	3	3	3	4	3	4	2	2	2	2	4	1	3	1	2	4	1	1	1	1	4	2	4	2	1	2	3	3	3	2	3	2	3	1	1	1	2
156	19	2018	4	1	1	1	2	1	1	1	2	3	4	2	2	4	2	4	2	2	3	2	3	2	2	2	2	3	2	2	2	2	3	2	3	2	2	2	3	3	3	2	3	3	3	2	2	2	2
157	20	2018	4	1	1	1	2	2	2	2	2	1	2	2	3	3	3	2	3	2	3	3	3	3	3	2	3	3	3	3	3	3	3	2	2	2	2	3	3	3	2	3	3	2	3	2	2	3	3
158	21	2018	4	1	1	1	2	2	2	2	2	3	4	3	2	4	3	4	2	1	2	1	4	2	2	2	3	3	2	2	1	2	4	1	4	1	1	2	3	3	3	2	3	1	4	1	1	1	2
159	22	2018	4	1	1	1	2	1	1	1	1	1	3	4	3	4	2	4	1	2	4	1	4	1	1	1	1	4	1	1	1	1	4	1	3	1	1	1	1	4	4	1	4	1	4	1	3	1	1
160	23	2018	4	1	1	1	2	2	2	2	2	2	3	2	3	4	2	4	2	1	4	2	4	2	2	1	3	4	1	2	4	1	4	2	3	1	2	2	3	4	3	2	3	2	2	3	1	1	3
161	24	2018	4	1	1	1	2	2	2	2	2	3	2	1	1	4	2	3	3	1	4	1	3	2	2	4	2	4	2	1	1	2	4	1	3	2	3	1	2	3	3	3	3	3	3	1	1	2	3
162	25	2018	4	1	1	1	2	2	2	2	2	3	3	2	3	3	2	4	3	2	4	2	4	1	2	2	2	3	1	2	1	2	4	2	3	3	2	2	4	3	4	2	2	3	3	2	1	2	3
163	26	2018	4	1	1	1	2	2	2	2	2	2	4	3	2	4	2	4	2	2	2	2	4	2	1	2	1	4	1	1	1	2	4	3	4	2	1	1	1	4	3	1	4	1	4	2	1	1	1
164	27	2018	4	1	1	1	2	1	1	1	1	2	4	3	3	4	3	4	3	2	2	1	4	2	2	1	2	4	2	1	2	3	4	3	2	3	1	3	2	4	2	2	3	2	3	2	1	2	1
165	28	2018	4	1	1	1	2	2	2	2	2
166	29	2018	4	1	1	1	2	1	1	1	2	2	3	2	2	3	3	3	2	2	3	2	3	2	2	2	2	3	2	2	2	2	3	2	3	2	2	2	3	3	3	2	3	3	3	2	2	2	3
167	30	2018	4	1	1	1	2	2	2	2	2
168	31	2018	4	1	1	1	2	2	2	2	2	1	4	3	2	4	2	4	2	2	3	2	4	2	2	1	2	4	1	1	1	2	4	3	3	3	2	2	2	4	4	2	4	1	4	2	1	1	2
169	32	2018	4	1	1	1	2	2	2	2	2	3	3	2	2	3	3	3	3	1	2	2	2	2	2	2	3	3	2	2	2	3	3	2	2	2	2	3	3	3	2	2	2	2	3	1	1	2	2
170	33	2018	4	1	1	1	2	2	2	2	2	2	4	3	3	4	3	4	2	2	4	1	4	2	1	2	2	3	2	2	1	3	4	2	3	2	2	2	3	2	3	2	3	3	3	2	1	3	2
171	34	2018	4	1	1	1	2	1	1	1	1	1	4	2	2	4	3	4	2	1	4	1	4	1	1	1	2	4	1	1	1	2	3	2	4	1	1	1	3	3	4	2	3	1	3	2	1	1	2
172	35	2018	4	1	1	1	2	1	1	1	1	1	4	3	2	4	3	4	3	1	4	1	4	2	2	4	3	4	2	1	1	1	4	2	4	1	1	1	4	4	4	1	4	3	3	1	1	1	2
173	36	2018	4	1	1	1	2	2	2	2	2
174	37	2018	4	1	1	1	2	2	2	2	2
175	38	2018	4	1	1	1	2	2	2	2	2	2	3	2	2	4	2	4	4	2	3	4	4	1	1	1	1	3	1	1	1	2	3	2	3	2	4	2	3	3	3	2	3	2	3	2	1	2	2
176	39	2018	4	1	1	1	2	2	2	2	2	3	3	2	2	3	3	3	2	2	3	2	3	2	2	2	2	3	3	2	2	2	3	2	3	2	2	3	3	3	3	2	3	3	3	2	2	2	2
177	40	2018	4	1	1	1	2	2	2	2	2	2	4	2	2	4	3	4	3	1	2	2	3	2	2	2	2	4	2	2	1	1	3	2	3	2	2	1	3	3	3	2	4	4	3	2	1	1	2
178	41	2018	4	1	1	1	2	1	1	1	1	2	3	3	2	3	3	4	3	2	3	2	3	2	2	2	2	3	2	1	2	2	2	2	2	2	2	3	2	3	3	1	3	2	3	2	1	1	2
179	42	2018	4	1	1	1	2	2	2	2	2	2	3	4	2	4	2	4	2	1	3	1	4	2	1	1	2	4	1	1	1	2	4	2	4	3	1	1	3	4	4	2	2	1	3	2	1	1	1
180	43	2018	4	1	1	1	2	2	2	2	2	1	4	4	4	4	2	4	2	1	2	1	4	1	1	2	2	4	1	1	1	2	4	3	3	1	1	2	1	3	3	1	4	1	3	2	1	1	1
181	44	2018	4	1	1	1	2	1	1	1	2	2	3	3	3	3	2	4	2	2	4	1	4	1	2	1	2	4	1	1	2	2	3	3	4	1	1	2	3	3	3	1	3	2	3	2	1	2	3
182	45	2018	4	1	1	1	2	2	2	2	2	1	4	4	4	4	1	4	1	4	1	1	4	1	1	1	1	4	1	1	1	1	4	3	4	1	1	1	1	3	4	1	4	4	3	1	4	1	1
183	46	2018	4	1	1	1	2	1	1	1	1	2	4	4	3	4	3	4	3	1	2	1	4	2	1	4	3	4	1	1	1	1	3	3	3	2	1	1	3	3	3	2	2	1	3	1	1	2	4
184	47	2018	4	1	1	1	2	2	2	2	2	1	4	4	3	3	2	4	2	2	4	1	4	2	1	2	1	4	1	1	1	2	4	3	4	1	1	1	3	4	4	1	3	1	3	2	2	2	2
185	48	2018	4	1	1	1	2	1	1	1	1	1	4	3	4	4	2	4	3	2	2	4	4	1	1	1	3	4	1	1	1	2	4	2	4	1	1	1	1	3	4	1	4	1	4	1	1	2	2
186	49	2018	4	1	1	1	2	1	1	1	1	1	4	3	4	4	2	4	3	2	3	2	4	2	1	2	3	3	1	1	1	1	4	3	4	2	1	3	3	4	4	1	4	4	3	3	1	2	4
187	50	2018	4	1	1	1	2	2	2	2	2	1	3	2	3	4	3	4	1	1	4	1	4	1	1	4	4	4	1	1	1	2	4	3	4	1	1	1	3	3	4	2	4	3	3	1	1	3	3
188	51	2018	4	1	1	1	2	2	2	2	2
189	52	2018	4	1	1	1	2	2	2	2	2
190	53	2018	4	1	1	1	2	2	2	2	2	1	4	4	2	4	3	4	3	2	2	2	3	2	2	4	2	4	1	1	1	2	4	2	4	1	1	1	2	4	4	2	4	2	3	3	1	1	2
191	54	2018	4	1	1	1	2	1	1	1	1	2	4	4	4	4	2	4	3	2	2	2	3	2	1	1	2	2	1	1	1	3	4	3	2	2	2	2	2	2	3	2	3	3	3	1	2	2	2
192	1	2018	5	2		3	1	1	1	1	1	1	4	3	2	4	3	4	1	4	1	1	4	2	1	1	1	4	1	1	1	1	4	3	4	1	1	1	4	4	4	1	4	1	4	1	1	1	2
193	2	2018	5	2		3	1	2	2	2	2	1	4	4	2	4	2	4	2	4	2	2	4	2	2	2	2	4	1	1	1	1	4	3	1	1	1	2	1	3	4	1	4	2	4	2	2	2	1
194	3	2018	5	2		3	1	1	1	1	2	1	4	1	4	1	1	4	1	3	1	1	4	1	1	1	1	4	1	1	1	1	4	3	4	1	1	1	1	4	4	1	4	1	4	1	1	1	1
195	4	2018	5	2		3	1	1	1	2	2	2	3	3	3	4	3	4	2	2	2	3	3	2	3	3	2	3	2	2	2	2	3	2	3	2	2	2	3	3	3	2	3	3	4	2	2	2	2
196	5	2018	5	2		3	1	1	1	2	2	1	4	4	4	4	1	4	1	2	2	1	4	1	1	1	1	4	1	1	1	3	4	4	4	2	1	2	2	3	4	1	4	1	4	1	2	1	1
197	6	2018	5	2		3	1	1	1	2	2	1	4	4	4	4	1	4	3	1	1	2	4	2	1	1	2	4	1	1	1	2	4	3	3	1	1	1	1	3	4	1	4	2	4	2	1	2	2
198	7	2018	5	2		3	1	2	2	1	1	2	4	3	3	4	3	4	2	2	3	1	2	1	2	1	1	3	2	3	1	2	4	2	3	3	1	2	3	3	3	2	3	1	3	2	2	3	2
199	8	2018	5	2		3	1	2	2	2	2	1	4	4	4	4	1	4	1	3	1	1	4	1	1	4	1	3	1	1	1	3	3	3	2	1	1	2	1	3	3	1	3	1	4	2	2	1	1
200	9	2018	5	2		3	1	2	2	2	2	4	4	3	4	4	2	4	4	1	2	1	4	1	1	4	2	4	1	2	1	4	4	4	4	3	1	1	2	4	4	1	4	2	4	1	1	2	1
201	10	2018	5	2		3	1	1	1	1	1	3	3	3	1	4	3	4	3	3	1	3	3	2	2	4	2	3	1	1	1	1	3	1	3	3	2	2	2	3	3	1	3	4	4	1	3	3	3
202	11	2018	5	2		3	1	1	1	1	2	1	4	4	2	3	2	4	2	3	2	1	4	2	1	1	1	4	1	4	1	3	4	3	4	2	1	2	2	4	4	2	4	1	3	2	1	1	1
203	12	2018	5	2		3	1	2	2	2	2	1	4	1	1	4	4	4	3	1	4	3	3	1	2	2	2	3	2	1	1	1	3	1	3	1	1	1	3	3	3	2	2	2	2	2	1	2	2
204	13	2018	5	2		3	1	2	2	2	2	2	3	2	4	4	3	4	3	2	3	2	3	2	3	3	2	3	1	1	1	1	3	3	3	2	2	2	2	3	2	2	3	3	3	2	2	2	3
205	14	2018	5	2		3	1	2	2	2	2	1	4	3	2	4	4	4	3	2	4	2	3	1	2	2	1	4	2	1	1	2	4	2	1	1	1	1	1	4	4	1	4	2	3	1	1	2	1
206	15	2018	5	2		3	1	2	2	2	2	2	3	3	3	4	4	4	2	1	2	2	3	2	2	3	3	4	2	2	2	2	3	2	2	3	2	2	2	1	2	2	3	2	2	1	1	3	2
207	16	2018	5	2		3	1	2	2	2	2	2	3	3	2	4	3	4	2	3	4	2	4	1	2	4	2	4	1	1	1	2	4	2	3	1	1	1	1	4	4	1	4	2	3	2	2	2	2
208	17	2018	5	2		3	1	2	2	2	2	3	4	3	3	4	3	4	3	2	2	2	3	2	2	1	2	4	2	1	2	3	4	3	3	2	2	1	2	3	3	2	3	2	3	2	2	2	2
209	18	2018	5	2		3	1	1	1	2	2	2	4	3	2	3	3	4	2	4	2	2	3	1	1	2	2	4	1	1	1	1	2	1	4	2	3	1	2	3	4	1	3	2	3	1	1	1	2
210	19	2018	5	2		3	1	1	1	1	1	1	3	2	3	4	3	4	3	2	2	2	4	2	1	2	2	4	2	1	1	1	4	1	3	1	1	2	2	4	3	1	2	3	2	2	1	2	3
211	20	2018	5	2		3	1	1	1	2	2	3	4	3	4	4	2	4	2	2	3	2	3	1	1	2	2	3	2	2	2	2	3	3	4	2	2	2	2	4	3	2	4	2	3	2	2	2	2
212	21	2018	5	2		3	1	2	2	2	2	2	3	3	4	4	2	4	2	2	3	2	3	2	4	2	2	3	1	1	1	2	4	3	3	2	1	2	4	4	2	2	4	3	4	1	1	1	2
213	22	2018	5	2		3	1	2	2	2	2	1	4	3	2	4	2	4	3	2	2	1	4	2	2	2	2	3	2	1	1	3	3	3	3	2	1	2	3	3	3	1	3	2	3	2	2	2	2
214	23	2018	5	2		3	1	2	2	2	2	2	3	2	3	4	1	4	3	2	2	2	3	2	1	1	2	4	1	1	1	1	4	2	3	1	1	2	3	4	2	1	4	1	4	1	1	1	1
215	24	2018	5	2		3	1	1	1	2	2	1	3	1	2	4	3	4	1	1	1	3	4	3	1	4	3	4	2	1	1	3	4	2	2	2	2	2	2	2	3	1	2	1	2	1	2	2	2
216	25	2018	5	2		3	1	2	2	2	2	3	4	2	2	4	3	4	3	1	4	3	2	1	1	2	3	4	2	3	1	2	3	1	1	1	1	2	2	3	3	3	2	1	4	2	1	1	2
217	26	2018	5	2		3	1	2	2	2	2	1	3	2	1	3	4	3	3	2	3	3	2	1	2	3	3	3	1	1	1	2	3	1	2	2	2	2	2	3	3	3	3	3	3	2	2	3	3
218	27	2018	5	2		3	1	1	1	1	1	2	4	2	2	4	3	4	3	1	4	1	4	2	3	4	3	4	1	1	1	1	4	1	4	1	1	1	4	4	4	1	4	1	4	1	1	1	1
219	28	2018	5	2		3	1	2	2	1	2	2	3	3	2	4	3	4	2	2	1	2	3	3	2	2	2	3	1	1	1	2	3	3	3	4	1	2	1	4	3	2	4	2	4	2	1	2	2
220	29	2018	5	2		3	1	1	1	1	2	2	4	3	3	4	3	4	2	2	2	2	3	1	2	2	2	3	2	2	1	2	4	2	3	3	2	2	2	4	3	2	4	2	4	2	2	3	2
221	30	2018	5	2		3	1	2	2	2	2	2	4	3	2	4	3	4	2	4	2	2	4	2	2	2	2	4	1	1	1	1	4	2	4	2	1	2	3	3	3	1	4	3	3	1	2	2	2
222	31	2018	5	2		3	1	1	1	2	2	1	4	3	2	4	3	4	2	2	2	1	2	2	2	4	2	3	1	1	1	3	2	3	3	3	1	1	3	4	3	3	4	2	4	2	2	3	2
223	32	2018	5	2		3	1	1	1	1	1	3	4	2	2	4	1	4	3	1	1	3	3	3	2	2	3	4	2	2	3	3	4	2	2	3	2	2	3	4	3	3	1	1	1	4	4	4	4
224	33	2018	5	2		3	1	1	1	2	2	1	4	3	2	4	3	4	3	3	3	2	3	2	2	1	1	3	1	1	1	1	1	2	4	1	2	1	2	4	4	2	4	1	3	2	2	2	2
225	34	2018	5	2		3	1	2	2	2	2	1	4	3	4	4	3	4	4	2	4	2	4	1	2	2	2	4	2	1	1	2	4	3	3	2	2	2	2	3	4	1	4	1	4	1	1	2	2
226	35	2018	5	2		3	1	1	1	2	2	2	3	2	4	4	3	4	2	2	4	2	4	4	1	4	2	4	2	1	4	2	4	2	4	4	4	2	3	4	4	1	3	3	4	2	1	2	2
227	36	2018	5	2		3	1	2	2	2	2	1	4	1	3	4	4	4	2	2	4	1	3	2	2	4	2	4	2	2	1	2	4	3	4	1	1	1	3	3	4	1	4	1	3	1	1	1	2
228	37	2018	5	2		3	1	2	2	2	2	3	3	2	2	4	3	4	3	2	4	2	3	2	3	2	2	3	2	2	2	3	3	3	3	2	3	2	2	3	3	2	4	2	3	2	2	2	2
229	38	2018	5	2		3	1	1	1	2	2	3	3	2	1	4	4	4	4	2	2	2	4	2	3	1	2	4	3	2	2	2	4	1	4	2	1	4	2	3	2	1	2	1	3	1	1	1	1
230	39	2018	5	2		3	1	2	2	2	2	2	3	3	2	4	3	4	2	2	4	2	4	2	2	3	2	4	2	1	1	1	4	2	3	2	2	1	3	4	3	1	4	1	3	2	1	2	2
231	40	2018	5	2		3	1	1	1	1	2	3	1	4	3	4	3	4	3	2	2	1	3	2	2	2	2	3	2	2	2	2	4	3	3	3	1	2	2	4	2	2	4	2	4	2	1	1	1
232	41	2018	5	2		3	1	2	2	2	2	3	3	3	2	3	3	4	3	2	2	2	3	2	2	3	3	3	2	2	1	1	3	2	3	2	1	2	2	2	4	2	2	3	3	2	2	2	2
233	42	2018	5	2		3	1	1	1	2	2	1	3	3	2	4	3	4	2	4	2	2	3	2	2	3	1	4	1	1	1	2	4	2	4	1	1	1	1	4	3	1	4	2	4	2	4	1	1
234	43	2018	5	2		3	1	2	2	2	2	2	4	3	2	3	3	4	3	2	3	2	2	3	2	1	2	3	2	2	2	2	3	2	3	2	2	2	3	3	3	2	3	3	3	2	2	2	2
235	44	2018	5	2		3	1	2	2	2	2
236	45	2018	5	2		3	1	2	2	2	2	1	3	2	3	4	1	4	2	2	3	1	4	1	1	3	1	4	1	2	1	2	4	1	4	3	1	1	4	4	3	1	3	3	4	2	1	1	2
237	46	2018	5	2		3	1	2	2	2	2
238	47	2018	5	2		3	1	2	2	2	2	3	3	3	2	3	3	3	2	2	2	3	2	2	2	3	3	3	2	2	1	2	2	2	3	2	2	2	2	2	2	2	2	3	3	2	2	2	3
239	48	2018	5	2		3	1	2	2	2	2
240	49	2018	5	2		3	1	2	2	2	2
241	50	2018	5	2		3	1	1	1	2	2	3	3	2	3	4	2	4	2	1	3	2	4	2	2	2	2	4	2	1	1	1	4	1	4	2	1	1	2	4	3	2	3	1	4	1	1	2	1
242	51	2018	5	2		3	1	2	2	2	2
243	52	2018	5	2		3	1	2	2	2	2
244	53	2018	5	2		3	1	2	2	2	2	1	4	4	2	4	1	4	1	2	1	1	4	2	1	4	1	4	1	1	1	1	4	3	3	2	1	2	1	4	4	2	4	1	4	1	2	1	1
245	54	2018	5	2		3	1	2	2	2	2	1	4	3	2	4	4	4	3	2	3	2	3	2	3	2	4	3	2	2	1	3	3	2	4	3	2	2	2	3	4	2	4	3	3	2	1	2	2
246	55	2018	5	2		3	1	2	2	2	2
247	56	2018	5	2		3	1	2	2	1	2	1	3	4	2	4	3	4	3	2	3	1	4	2	2	2	2	3	1	1	1	2	4	2	3	2	1	1	1	3	3	2	3	2	3	1	1	2	3
248	57	2018	5	2		3	1	1	1	2	2	1	3	3	3	3	2	4	3	1	1	1	4	1	2	1	2	4	1	1	1	2	4	3	3	2	1	1	3	3	4	1	4	3	4	2	1	2	1
249	58	2018	5	2		3	1	2	2	2	2
250	59	2018	5	2		3	1	2	2	2	2
251	60	2018	5	2		3	1	2	2	2	2
252	61	2018	5	2		3	1	2	2	2	2
253	62	2018	5	2		3	1	2	2	2	2
254	63	2018	5	2		3	1	2	2	2	2	1	4	3	3	4	2	4	3	2	1	1	4	2	2	1	1	4	1	2	1	2	4	1	4	1	1	2	2	4	4	1	4	1	4	2	1	1	2
255	64	2018	5	2		3	1	2	2	2	2
256	65	2018	5	2		3	1	2	2	2	2	2	3	3	2	3	3	3	3	2	3	2	3	2	2	3	2	3	2	2	2	2	3	2	3	2	2	2	2	3	3	2	3	3	3	2	2	2	2
257	66	2018	5	2		3	1	2	2	2	2
258	67	2018	5	2		3	1	2	2	2	2	2	4	2	3	4	3	4	2	2	2	1	3	2	2	1	1	4	1	2	3	2	3	3	4	1	1	1	3	4	3	2	4	2	2	1	2	1	3
259	68	2018	5	2		3	1	2	2	2	2
260	69	2018	5	2		3	1	2	2	2	2	2	4	3	2	4	2	4	2	2	2	2	4	2	2	2	2	3	2	1	1	2	3	3	3	2	1	2	2	3	3	2	4	2	3	1	2	2	2
261	70	2018	5	2		3	1	2	2	2	2	2	4	4	2	4	4	4	3	1	1	1	4	1	1	1	1	4	1	1	2	1	3	2	3	2	1	1	2	1	3	1	4	2	4	1	1	1	1
262	71	2018	5	2		3	1	2	2	2	2	3	3	3	2	4	4	3	3	2	2	3	3	2	2	2	2	3	2	2	2	2	3	2	3	3	2	2	3	2	3	3	3	3	2	2	2	3	3
263	72	2018	5	2		3	1	2	2	1	1	1	3	3	2	3	4	4	1	3	3	2	4	1	1	2	3	4	1	1	2	1	4	3	2	2	1	1	2	3	4	1	4	4	4	1	1	1	1
264	73	2018	5	2		3	1	1	1	1	1	3	3	3	3	3	3	3	3	2	3	2	3	2	2	2	3	3	2	2	2	2	3	2	3	2	3	3	3	2	3	2	3	3	3	2	2	2	2
265	74	2018	5	2		3	1	2	2	2	2	3	3	2	2	4	3	4	2	1	2	1	2	2	1	1	1	3	2	1	1	3	3	2	2	3	2	3	3	3	2	2	4	3	3	2	1	2	2
266	75	2018	5	2		3	1	2	2	1	1	2	2	4	2	4	3	4	2	2	2	1	4	1	1	1	3	4	1	1	1	2	4	2	4	2	1	1	2	4	4	1	3	2	3	1	1	1	1
267	76	2018	5	2		3	1	1	1	2	2	1	3	3	1	4	3	4	2	3	4	2	4	2	1	4	2	4	1	1	1	1	4	3	4	2	1	3	1	4	3	1	4	3	3	2	2	1	3
268	77	2018	5	2		3	1	2	2	1	2	3	4	4	3	4	4	4	3	3	3	1	3	1	3	2	3	3	2	2	1	2	3	2	3	1	2	2	3	3	3	2	3	3	3	2	2	3	3
269	78	2018	5	2		3	1	2	2	2	2
270	79	2018	5	2		3	1	2	2	2	2
271	80	2018	5	2		3	1	1	1	1	1	1	4	3	2	3	3	3	2	2	3	3	2	1	2	2	2	4	2	1	1	2	3	2	3	3	2	2	2	3	3	2	3	3	3	2	2	2	3
272	81	2018	5	2		3	1	2	2	2	2	1	4	3	2	3	3	4	3	2	2	2	4	2	1	3	2	4	1	2	2	2	3	2	3	3	1	1	2	3	3	2	3	3	3	1	1	1	2
273	82	2018	5	2		3	1	1	1	2	2	1	4	4	2	4	2	4	1	2	1	1	4	2	1	2	1	4	1	1	1	2	4	3	4	1	1	1	1	4	4	1	4	1	4	1	2	1	1
274	83	2018	5	2		3	1	2	2	2	2	3	3	3	2	3	3	3	3	3	3	3	3	3	2	3	2	3	2	2	2	3	3	2	2	2	2	3	3	3	3	2	3	2	3	3	2	2	3
275	84	2018	5	2		3	1	2	2	2	2	2	3	2	3	4	2	4	2	1	4	2	4	1	1	2	2	3	1	1	2	2	3	2	4	1	1	1	3	3	3	2	3	2	3	2	1	1	2
276	85	2018	5	2		3	1	1	1	1	2	4	1	3	3	4	3	4	3	1	1	1	2	2	1	1	2	3	2	1	2	2	4	1	2	1	1	1	3	3	3	1	3	3	3	2	1	1	1
277	86	2018	5	2		3	1	2	2	1	2	2	3	3	2	3	3	3	2	2	2	2	3	2	2	2	2	3	2	2	2	2	2	2	3	3	2	2	2	2	3	2	3	2	3	2	2	2	2
278	87	2018	5	2		3	1	2	2	2	2	2	3	4	2	2	3	3	2	1	2	2	2	1	2	1	2	3	2	2	1	3	3	3	3	2	1	2	1	3	3	2	3	2	3	1	1	3	2
279	88	2018	5	2		3	1	2	2	1	1	2	4	4	4	4	1	4	2	2	2	1	4	2	1	2	1	4	1	2	1	2	4	3	4	1	1	1	2	4	4	1	4	1	3	1	1	1	1
280	89	2018	5	2		3	1	2	2	1	1	2	4	3	3	4	3	4	3	1	2	2	3	2	2	1	3	3	2	1	1	2	4	3	2	2	2	2	2	3	3	2	3	2	3	2	2	2	2
281	90	2018	5	2		3	1	2	2	2	2
282	1	2018	6	1	1	1	2	2	2	2	2	2	3	1	2	4	3	3	2	2	3	2	3	2	3	3	3	3	2	2	2	2	4	2	2	2	2	2	4	4	3	2	4	3	3	1	1	1	2
283	2	2018	6	1	1	1	2	1	1	1	1	3	4	3	2	3	3	3	4	2	3	3	2	2	3	3	3	3	2	2	2	2	3	2	2	2	2	3	3	3	2	2	2	2	2	2	2	2	2
284	3	2018	6	1	1	1	2	2	2	2	2	2	3	3	3	4	3	4	2	1	2	2	4	1	2	3	3	3	1	1	1	3	4	2	3	3	4	3	3	2	1	2	1	2	3	2	1	2	2
285	4	2018	6	1	1	1	2	1	1	1	1	2	4	3	2	4	1	4	3	1	3	2	4	2	4	4	3	3	1	1	1	2	3	2	2	1	1	2	2	4	3	1	1	1	4	1	1	1	1
286	5	2018	6	1	1	1	2	2	2	2	2	2	4	2	4	4	2	3	3	2	3	2	3	3	2	3	3	3	2	2	1	2	3	2	3	2	2	3	3	3	3	2	3	2	2	2	2	2	2
287	6	2018	6	1	1	1	2	2	2	2	2
288	7	2018	6	1	1	1	2	1	1	1	1	4	3	2	2	4	2	4	2	2	2	2	2	1	2	1	2	2	2	2	1	2	3	2	2	2	1	2	3	3	2	1	3	2	3	2	1	2	3
289	8	2018	6	1	1	1	2	2	2	2	2	3	4	3	4	4	2	4	4	1	4	1	4	2	3	2	2	3	3	2	1	3	4	4	4	1	1	3	3	4	3	1	4	1	4	3	1	1	2
290	9	2018	6	1	1	1	2	2	2	2	2	2	3	2	2	3	4	3	3	1	2	3	2	3	3	2	2	3	3	3	3	3	3	2	3	3	3	3	2	3	2	3	2	3	3	2	2	3	2
291	10	2018	6	1	1	1	2	1	1	1	1	2	2	1	1	3	3	3	4	1	1	1	1	2	3	3	3	3	2	3	1	1	2	1	2	1	2	4	1	3	2	3	3	2	2	1	1	1	3
292	11	2018	6	1	1	1	2	1	1	1	1	3	3	1	4	4	3	4	4	2	1	2	3	2	3	2	2	3	2	3	1	1	4	3	2	3	1	4	3	3	2	3	3	4	3	2	2	2	3
293	12	2018	6	1	1	1	2	2	2	2	2
294	13	2018	6	1	1	1	2	1	1	1	1	1	4	3	4	4	2	4	3	2	4	2	2	2	2	2	3	4	1	2	2	2	4	3	4	3	1	3	4	4	4	2	4	3	3	2	1	2	3
295	14	2018	6	1	1	1	2	2	2	2	2	1	3	3	3	4	3	4	3	1	4	2	1	1	3	4	3	3	1	1	1	1	4	1	4	1	1	3	3	3	4	1	1	1	3	2	1	1	2
296	15	2018	6	1	1	1	2	1	1	1	1	4	3	2	2	4	3	4	3	2	2	3	1	3	2	2	3	3	2	2	2	2	3	2	1	3	1	3	3	3	1	2	3	3	3	2	2	2	3
297	16	2018	6	1	1	1	2	2	2	2	2	3	3	2	3	3	2	3	3	2	3	3	3	2	3	3	3	3	2	2	2	3	3	3	2	3	2	3	3	2	2	2	3	3	3	2	2	2	3
298	1	2018	7	1	2	2	3	2	2	2	2	1	4	2	4	4	3	4	3	1	2	1	4	2	1	4	2	4	1	1	2	3	4	3	3	2	1	2	2	4	4	1	2	3	4	2	2	3	3
299	2	2018	7	1	2	2	3	2	2	2	2	4	2	4	2	2	4	3	1	2	3	2	3	2	1	3	2	2	2	2	2	3	2	3	3	2	2	4	3	2	3	2	1	2	3	1	2	3	4
300	3	2018	7	1	2	2	3	2	2	2	2	1	4	4	3	2	3	4	2	2	2	1	4	2	2	2	2	4	1	1	1	1	4	3	1	1	1	2	2	3	4	1	4	1	4	1	1	1	1
301	4	2018	7	1	2	2	3	2	2	2	2	3	4	2	3	4	2	4	3	1	3	2	4	1	1	2	1	3	1	3	2	2	3	3	2	2	1	2	4	4	3	2	4	1	3	1	1	3	3
302	5	2018	7	1	2	2	3	1	1	1	2	2	3	3	2	4	3	4	2	1	1	1	4	2	1	2	3	3	1	3	1	3	4	1	3	1	1	1	3	3	3	3	3	1	3	2	1	2	3
303	6	2018	7	1	2	2	3	1	1	1	1	3	4	1	3	4	1	4	2	2	3	1	4	1	1	2	2	4	2	1	1	3	4	4	3	3	1	2	3	3	3	2	4	2	4	3	1	1	2
304	7	2018	7	1	2	2	3	1	1	1	1	1	4	4	3	4	3	4	3	2	4	2	3	2	2	3	3	3	1	2	2	2	4	2	3	2	2	2	2	3	3	2	3	2	3	2	1	1	2
305	8	2018	7	1	2	2	3	1	1	1	1	2	3	2	3	4	3	4	3	2	4	2	3	1	1	1	3	4	2	2	1	3	3	3	3	2	2	2	3	3	3	1	2	2	4	2	1	2	2
306	9	2018	7	1	2	2	3	1	1	1	1	3	3	2	3	4	3	3	3	2	4	2	2	3	2	2	3	3	2	2	4	3	4	2	3	2	2	2	3	2	2	2	3	2	3	1	2	2	2
307	10	2018	7	1	2	2	3	2	2	2	2	3	3	3	3	3	3	3	3	3	3	3	3	3	3	3	3	3	3	3	3	3	3	3	3	3	3	3	3	3	3	3	3	3	3	3	3	3	3
308	11	2018	7	1	2	2	3	2	2	2	2
309	12	2018	7	1	2	2	3	1	1	1	1	2	4	2	1	4	2	4	2	2	4	1	4	2	1	2	2	4	2	1	1	2	3	3	3	1	1	2	3	4	3	1	4	2	2	1	1	1	3
310	13	2018	7	1	2	2	3	1	1	1	1	3	3	2	1	1	1	1	2	2	4	1	4	2	1	2	2	3	1	2	1	3	4	3	3	1	1	2	3	4	3	2	4	1	3	1	2	2	2
311	14	2018	7	1	2	2	3	1	1	1	1	2	3	2	3	4	1	4	2	3	3	1	4	2	1	2	2	3	2	1	1	1	4	2	4	2	1	1	3	3	4	1	3	2	3	2	2	2	2
312	15	2018	7	1	2	2	3	1	1	1	1	1	4	2	3	4	2	4	2	2	3	2	4	2	2	2	2	3	2	2	1	2	3	2	3	2	2	2	2	3	1	4	4	2	3	1	1	1	2
313	16	2018	7	1	2	2	3	1	1	1	1	1	2	3	2	4	3	4	2	4	4	2	4	1	2	3	2	4	1	1	2	2	4	1	4	1	1	1	3	3	4	1	4	3	3	2	1	2	2
314	17	2018	7	1	2	2	3	2	2	2	2
315	18	2018	7	1	2	2	3	2	2	2	2
316	19	2018	7	1	2	2	3	1	1	1	1	3	3	2	3	3	3	4	3	2	3	2	3	3	3	2	3	3	2	2	2	2	3	3	3	2	2	3	3	3	3	2	3	2	3	2	2	3	2
317	20	2018	7	1	2	2	3	1	1	1	1	1	4	2	4	4	3	4	3	1	4	4	1	1	1	3	4	4	1	1	1	1	4	1	4	1	1	1	4	4	1	1	3	3	4	1	1	1	1
318	21	2018	7	1	2	2	3	2	2	2	2	3	3	3	4	4	1	4	3	4	1	1	4	2	2	2	1	4	1	1	1	3	4	4	4	1	1	1	3	4	4	1	4	1	4	1	1	1	4
319	22	2018	7	1	2	2	3	1	1	1	1	2	2	3	3	4	2	3	3	2	3	2	3	2	2	2	2	3	1	2	1	2	3	3	3	1	2	3	3	3	3	2	3	3	2	2	2	2	3
320	23	2018	7	1	2	2	3	1	1	1	1	1	4	3	3	4	2	4	2	2	2	1	3	1	1	2	2	3	1	2	2	2	4	2	3	2	1	1	2	4	3	2	3	2	3	2	1	2	2
321	24	2018	7	1	2	2	3	2	2	2	2	3	3	2	3	1	3	4	4	2	3	2	4	2	2	2	3	2	2	2	1	3	1	1	1	1	2	3	3	3	3	2	4	3	4	2	2	2	3
322	25	2018	7	1	2	2	3	1	1	1	1	3	3	4	2	4	2	3	3	1	2	2	3	1	2	2	3	3	2	2	1	1	4	2	3	2	2	2	3	3	3	2	4	3	2	1	1	1	2
323	26	2018	7	1	2	2	3	1	1	1	1	4	3	2	4	3	1	4	3	2	3	2	3	1	2	1	2	3	1	2	1	2	3	2	4	1	2	1	3	4	4	1	4	2	3	2	2	1	1
324	27	2018	7	1	2	2	3	2	2	2	2
325	28	2018	7	1	2	2	3	2	2	2	2
326	29	2018	7	1	2	2	3	2	2	2	2	4	3	2	4	4	3	4	3	1	4	1	4	2	2	2	2	4	1	2	1	2	4	3	4	2	2	2	3	4	4	1	4	1	3	1	1	1	2
327	30	2018	7	1	2	2	3	1	1	1	1	2	3	2	2	4	4	4	3	1	2	2	3	2	2	3	3	3	1	2	1	1	4	2	4	1	1	1	2	3	3	2	3	2	3	1	2	2	2
328	31	2018	7	1	2	2	3	1	1	1	1	2	3	2	3	3	2	3	3	1	4	2	3	2	1	3	3	3	2	2	2	2	4	2	4	1	2	2	2	3	3	2	4	2	2	2	2	1	2
329	32	2018	7	1	2	2	3	1	1	1	1	1	3	2	1	4	3	4	2	1	4	2	3	1	1	2	2	3	1	2	1	1	3	1	4	1	2	2	2	3	3	1	4	3	2	2	1	2	3
330	33	2018	7	1	2	2	3	1	1	1	1	1	4	2	3	4	1	4	3	3	4	2	4	2	1	2	2	4	1	1	1	4	4	1	4	1	1	2	1	4	3	1	1	2	3	1	1	1	1
331	34	2018	7	1	2	2	3	1	1	1	1	2	3	3	3	3	2	3	2	2	3	2	3	2	2	2	2	3	2	2	2	2	3	3	3	2	2	2	2	3	3	2	3	2	3	2	2	2	2
332	35	2018	7	1	2	2	3	1	1	1	1	3	3	3	3	4	2	3	2	2	3	2	3	2	2	2	2	3	2	2	2	2	3	2	3	2	2	2	3	3	3	2	3	3	3	2	2	2	3
333	36	2018	7	1	2	2	3	1	1	1	2	2	3	1	3	4	3	4	3	1	3	2	3	2	2	1	2	3	1	1	1	2	4	3	3	2	3	1	3	3	3	2	3	3	3	2	2	3	1
334	37	2018	7	1	2	2	3	2	2	2	2
335	38	2018	7	1	2	2	3	1	1	1	1	2	4	1	2	4	3	4	4	1	3	1	4	2	2	3	3	4	2	2	1	2	3	3	3	1	2	3	3	3	2	2	2	4	4	2	1	3	3
336	39	2018	7	1	2	2	3	1	1	1	1	4	3	2	3	4	2	3	3	1	2	3	2	2	2	2	2	3	1	2	1	1	2	1	3	1	2	2	3	3	3	2	3	3	2	2	1	1	3
337	40	2018	7	1	2	2	3	2	2	2	2	1	3	3	4	4	2	4	2	2	4	1	4	1	1	1	1	4	1	1	1	2	4	2	4	1	1	1	3	4	4	1	3	3	3	1	1	1	2
338	41	2018	7	1	2	2	3	2	2	2	2	4	3	1	1	4	4	4	4	2	4	3	4	4	3	3	1	3	4	4	2	4	4	1	3	1	2	4	4	4	2	4	4	4	3	2	4	4	4
339	42	2018	7	1	2	2	3	1	1	1	1	3	4	2	3	3	3	4	3	1	3	3	4	3	2	4	3	3	1	1	1	2	3	2	3	1	2	3	3	3	3	1	3	3	3	2	1	3	3
340	43	2018	7	1	2	2	3	2	2	2	2	3	3	3	2	4	2	4	3	2	3	1	3	2	2	4	3	3	1	2	1	2	3	2	3	2	2	2	2	3	3	2	3	2	3	2	1	2	3
341	44	2018	7	1	2	2	3	1	1	1	1	3	2	1	1	4	3	3	3	1	2	3	3	2	3	1	3	3	2	2	3	3	4	3	3	1	2	2	2	3	1	2	2	2	3	2	1	2	2
342	45	2018	7	1	2	2	3	1	1	1	1	3	3	2	2	4	3	4	3	1	3	2	3	2	3	4	2	4	1	2	2	2	4	2	4	2	1	2	3	4	4	3	4	3	3	1	1	1	2
343	46	2018	7	1	2	2	3	2	2	2	2
344	47	2018	7	1	2	2	3	1	1	1	1	2	4	3	3	4	3	3	2	2	1	2	3	2	2	2	2	3	2	2	1	2	3	2	4	1	2	2	3	2	3	2	3	4	3	2	1	2	4
345	48	2018	7	1	2	2	3	2	2	2	2	4	4	4	4	4	4	4	4	4	4	4	4	4	4	4	4	4	4	4	4	4	4	4	4	4	4	4	4	4	4	4	4	4	4	4	4	4	4
346	49	2018	7	1	2	2	3	2	2	2	2
347	50	2018	7	1	2	2	3	2	2	2	2	2	3	3	3	3	2	3	3	2	3	2	3	2	2	3	3	3	2	2	2	2	3	3	3	2	3	2	2	3	3	2	3	2	3	2	2	2	3
348	51	2018	7	1	2	2	3	1	1	1	2	2	3	3	2	3	2	3	3	2	3	2	3	2	2	3	3	3	2	2	2	2	3	3	3	2	2	2	2	3	3	2	4	2	3	2	2	2	3
349	52	2018	7	1	2	2	3	2	2	2	2
350	53	2018	7	1	2	2	3	1	1	1	2	2	3	2	3	3	2	3	4	1	3	3	2	2	3	3	3	3	2	3	2	2	3	3	3	2	2	3	3	3	2	2	3	2	2	2	2	1	3
351	54	2018	7	1	2	2	3	2	2	2	2
352	55	2018	7	1	2	2	3	2	2	2	2
353	56	2018	7	1	2	2	3	2	2	2	2
354	57	2018	7	1	2	2	3	2	2	2	2
355	58	2018	7	1	2	2	3	2	2	2	2
356	59	2018	7	1	2	2	3	2	2	2	2
357	60	2018	7	1	2	2	3	1	1	1	1	3	3	2	2	3	2	3	2	2	3	3	3	2	3	2	3	3	2	3	2	2	3	2	4	2	2	2	2	3	3	2	3	3	3	2	2	2	2
358	61	2018	7	1	2	2	3	2	2	2	2	2	3	2	2	3	3	4	3	2	3	2	4	2	3	4	2	3	2	2	2	2	4	2	3	2	2	1	1	1	3	3	2	1	2	2	2	2	3
359	62	2018	7	1	2	2	3	2	2	2	2	3	2	3	2	4	3	4	2	2	3	2	3	2	2	1	2	3	2	2	1	1	4	3	3	1	1	1	3	4	3	1	4	3	3	2	2	2	2
360	63	2018	7	1	2	2	3	2	2	2	2
361	64	2018	7	1	2	2	3	2	2	2	2	3	3	1	1	3	3	4	4	2	3	4	3	3	3	2	3	2	3	2	2	4	3	2	1	2	2	4	3	3	1	2	4	4	2	2	1	4	1
362	65	2018	7	1	2	2	3	1	1	1	1	1	4	4	3	4	2	4	3	1	4	2	4	2	3	4	2	4	1	2	1	2	3	2	4	1	3	2	3	4	4	2	3	3	3	2	1	2	2
363	66	2018	7	1	2	2	3	2	2	2	2
364	67	2018	7	1	2	2	3	2	2	2	2	2	4	2	2	4	3	3	3	1	3	2	4	2	2	2	3	3	1	2	1	2	4	2	3	1	2	2	2	3	3	2	3	3	3	2	1	3	3
365	68	2018	7	1	2	2	3	2	2	2	2	2	4	2	2	4	3	4	3	1	3	2	4	2	2	3	3	3	1	2	1	2	3	2	4	2	2	2	2	3	4	2	3	2	3	3	1	3	3
366	69	2018	7	1	2	2	3	1	1	1	1	3	4	2	3	4	1	3	3	1	3	4	4	2	2	2	1	3	1	3	1	3	3	3	3	1	1	3	4	3	4	1	4	1	4	1	1	1	2
367	70	2018	7	1	2	2	3	2	2	2	2
368	71	2018	7	1	2	2	3	2	2	2	2
369	72	2018	7	1	2	2	3	2	2	2	2	1	2	2	2	3	2	3	2	3	2	3	2	3	2	3	3	3	3	2	2	2	2	2	3	3	3	3	2	2	2	2	2	2	3	3	3	3	3
370	73	2018	7	1	2	2	3	2	2	2	2
371	74	2018	7	1	2	2	3	2	2	2	2
372	75	2018	7	1	2	2	3	1	1	1	1
373	1	2018	8	1	1	1	2	2	2	2	2	3	3	2	2	4	2	4	3	2	4	2	3	2	2	1	2	3	3	2	1	2	3	3	3	2	1	2	3	3	3	1	3	1	3	2	1	4	3
374	2	2018	8	1	1	1	2	2	2	2	2	2	3	3	4	4	1	3	3	2	3	2	4	1	2	2	1	4	1	2	1	1	4	3	3	2	2	3	3	3	3	2	3	3	3	2	2	3	2
375	3	2018	8	1	1	1	2	2	2	2	2	3	4	2	2	4	1	4	3	3	4	1	3	1	3	2	3	3	3	3	4	4	4	2	4	2	2	4	4	4	4	3	4	2	3	2	2	2	3
376	4	2018	8	1	1	1	2	2	2	2	2	2	4	2	2	4	3	3	3	2	3	2	3	2	2	1	2	3	2	3	1	2	4	2	3	1	1	3	3	3	3	2	3	2	3	1	2	2	3
377	5	2018	8	1	1	1	2	2	2	2	2	2	2	2	3	2	2	4	2	2	4	2	4	1	3	4	3	3	2	1	1	4	3	2	3	2	1	3	2	2	3	1	2	1	4	3	1	1	3
378	6	2018	8	1	1	1	2	2	2	2	2
379	7	2018	8	1	1	1	2	2	2	2	2	3	4	3	3	4	3	4	2	1	2	1	4	2	2	2	1	3	1	2	1	2	4	4	2	3	1	2	2	4	3	1	4	2	3	2	1	2	2
380	8	2018	8	1	1	1	2	2	2	2	2	1	4	4	3	4	2	4	1	1	2	1	4	1	1	3	3	4	1	1	1	1	4	3	3	1	1	1	1	4	3	1	4	3	4	1	1	3	2
381	9	2018	8	1	1	1	2	2	2	2	2
382	10	2018	8	1	1	1	2	2	2	2	2
383	11	2018	8	1	1	1	2	2	2	2	2	1	4	2	3	4	1	4	2	2	4	1	3	2	2	1	3	3	1	1	1	2	4	2	3	2	1	1	4	2	3	1	4	4	4	1	1	1	3
384	12	2018	8	1	1	1	2	2	2	2	2	2	3	3	3	4	3	4	2	2	4	2	3	2	1	4	4	3	2	2	1	1	4	2	4	2	2	1	4	4	4	2	1	3	4	2	2	1	2
385	13	2018	8	1	1	1	2	2	2	2	2
386	14	2018	8	1	1	1	2	1	1	1	1	3	3	4	4	4	2	4	2	2	3	1	4	2	3	1	1	4	1	1	1	1	4	4	3	2	1	1	1	4	3	1	4	4	4	2	1	2	1
387	15	2018	8	1	1	1	2	1	1	1	1	1	4	3	3	4	3	4	2	2	4	1	4	1	2	1	3	4	1	1	1	1	4	2	3	1	1	1	1	4	4	1	4	2	4	1	1	1	2
388	16	2018	8	1	1	1	2	2	2	2	2	1	4	3	4	4	1	4	1	1	3	1	4	1	1	2	2	3	1	1	1	2	4	4	3	1	1	1	4	3	4	1	4	2	3	2	1	2	2
389	17	2018	8	1	1	1	2	2	2	2	2	4	4	4	4	4	1	4	1	3	4	1	4	2	1	1	1	4	1	1	1	1	4	3	3	1	1	1	3	4	4	1	4	1	4	1	1	1	1
390	18	2018	8	1	1	1	2	2	2	2	2	2	3	2	2	4	3	4	3	1	3	2	2	2	1	2	2	3	2	2	2	2	3	3	3	2	2	2	2	3	3	2	4	3	4	2	1	3	2
391	19	2018	8	1	1	1	2	2	2	2	2	3	4	2	2	4	2	4	3	1	4	2	4	1	1	1	1	3	2	2	1	2	4	1	4	1	1	1	2	4	4	2	4	4	3	1	2	1	2
392	20	2018	8	1	1	1	2	1	1	1	2	3	4	3	4	4	1	4	3	2	2	1	4	1	1	1	1	4	1	3	1	2	4	2	3	2	1	1	4	4	4	2	4	3	4	1	1	1	1
393	21	2018	8	1	1	1	2	2	2	2	2	2	2	2	2	4	4	4	3	2	3	3	3	2	2	4	4	4	2	1	1	2	3	1	3	1	2	2	2	3	3	1	3	2	3	2	2	2	2
394	22	2018	8	1	1	1	2	2	2	2	2	3	4	2	3	4	1	4	3	2	4	2	3	2	2	2	2	4	2	1	2	2	4	2	4	2	1	1	3	4	3	2	3	2	3	2	2	1	1
395	23	2018	8	1	1	1	2	1	1	1	1	1	4	3	4	4	1	4	1	1	3	1	4	1	1	1	1	4	1	1	1	1	4	3	1	1	1	1	1	4	4	1	1	1	4	1	1	1	1
396	24	2018	8	1	1	1	2	1	1	1	1	2	2	2	3	4	3	4	3	3	3	1	4	3	2	2	2	4	2	3	2	2	4	3	3	2	2	3	3	4	3	2	3	3	3	2	2	2	3
397	25	2018	8	1	1	1	2	1	1	1	1	3	3	3	2	4	3	3	3	2	4	2	2	2	2	2	2	3	2	2	2	2	3	2	2	2	2	2	3	2	2	1	3	3	3	2	1	1	4
398	26	2018	8	1	1	1	2	2	2	2	2
399	27	2018	8	1	1	1	2	2	2	2	2
400	28	2018	8	1	1	1	2	2	2	2	2
401	29	2018	8	1	1	1	2	2	2	2	2
402	30	2018	8	1	1	1	2	2	2	2	2	2	3	2	2	4	2	4	2	2	4	2	3	3	2	2	3	4	1	2	2	2	3	1	3	1	1	2	2	3	4	1	4	1	3	2	1	3	1
403	31	2018	8	1	1	1	2	1	1	1	1	2	4	2	2	4	3	3	2	2	4	2	3	2	2	4	3	3	2	2	2	2	4	2	3	2	2	2	3	4	3	2	2	3	3	2	2	2	3
404	32	2018	8	1	1	1	2	2	2	2	2
405	33	2018	8	1	1	1	2	2	2	2	2	1	4	4	3	4	1	3	2	1	3	1	4	1	1	1	1	4	1	1	1	1	4	3	3	2	4	1	3	4	4	1	4	2	4	1	2	4	1
406	34	2018	8	1	1	1	2	1	1	1	1	2	4	4	4	4	3	4	1	1	3	1	4	1	2	2	3	3	2	2	1	2	4	2	3	1	1	1	2	4	4	3	3	1	3	2	1	3	1
407	35	2018	8	1	1	1	2	2	2	2	2
408	36	2018	8	1	1	1	2	2	2	2	2
409	37	2018	8	1	1	1	2	2	2	2	2	2	4	1	2	4	3	3	3	1	4	1	4	1	1	4	2	3	2	1	1	1	4	1	4	1	2	2	2	3	3	2	3	1	3	2	1	2	3
410	38	2018	8	1	1	1	2	1	1	1	1	1	2	2	2	3	3	3	3	1	4	3	2	2	3	2	3	3	2	2	3	2	3	2	2	2	3	1	3	3	3	2	3	3	2	1	1	3	3
411	39	2018	8	1	1	1	2	2	2	2	2	2	3	2	3	4	2	3	3	2	3	2	2	2	2	3	3	3	2	2	2	2	3	3	3	2	1	1	3	3	2	2	3	3	3	2	2	2	2
412	40	2018	8	1	1	1	2	2	2	2	2	3	3	2	2	4	2	3	3	2	3	2	3	2	2	3	2	3	2	2	1	2	3	2	3	3	2	2	2	3	3	2	3	2	3	2	2	3	2
413	41	2018	8	1	1	1	2	2	2	2	2
414	42	2018	8	1	1	1	2	2	2	2	2	1	3	2	3	4	3	4	2	2	4	1	4	1	1	2	4	3	2	1	1	2	3	3	3	2	1	2	2	3	3	1	3	2	3	2	1	3	2
415	43	2018	8	1	1	1	2	2	2	2	2
416	44	2018	8	1	1	1	2	2	2	2	2	2	3	2	3	4	3	3	3	2	4	3	4	3	2	4	4	4	3	2	2	2	4	2	3	2	2	2	3	4	2	2	2	2	4	2	2	2	3
417	45	2018	8	1	1	1	2	1	1	1	2	2	3	2	2	4	2	4	2	2	3	2	3	1	1	1	1	3	4	3	1	2	3	3	3	1	1	2	2	3	3	2	3	3	4	1	1	1	2
418	46	2018	8	1	1	1	2	2	2	2	2	1	3	2	2	4	3	4	3	1	4	2	4	2	2	2	3	3	2	2	1	1	3	2	4	1	1	2	2	3	4	1	3	3	3	1	1	1	2
419	47	2018	8	1	1	1	2	2	2	2	2	3	4	2	4	4	2	4	3	2	3	4	3	2	2	4	2	4	1	1	1	1	4	2	3	1	1	2	3	4	3	4	4	1	4	1	1	1	1
420	48	2018	8	1	1	1	2	2	2	2	2
421	49	2018	8	1	1	1	2	2	2	2	2
422	50	2018	8	1	1	1	2	2	2	2	2	2	2	2	3	3	3	4	2	1	4	2	3	2	2	4	1	3	1	2	1	2	3	3	4	2	1	3	3	3	3	2	2	2	2	2	2	2	2
423	51	2018	8	1	1	1	2	2	2	2	2	1	3	2	2	4	2	4	4	2	2	1	3	1	2	2	3	3	2	2	2	1	4	3	3	3	2	2	4	4	3	2	1	4	2	2	2	2	3
424	52	2018	8	1	1	1	2	2	2	2	2	4	3	3	2	4	2	4	2	1	2	2	4	2	4	2	2	3	2	2	1	1	4	3	3	2	1	2	2	4	3	1	4	2	3	2	1	2	3
425	53	2018	8	1	1	1	2	2	2	2	1	3	4	2	4	4	2	4	3	2	4	2	4	2	3	4	2	4	1	1	1	1	4	2	4	1	1	3	3	3	2	1	3	3	4	1	1	1	1
426	1	2019	9	2		3	1	2	2	2	2	2	3	1	2	4	2	3	2	2	2	2	2	2	1	2	3	3	1	1	1	2	2	1	3	2	1	3	2	3	3	2	3	3	3	2	1	1	1
427	2	2019	9	2		3	1	1	1	2	2	1	4	3	2	4	2	4	3	1	4	1	4	2	1	1	2	4	1	1	1	2	3	3	3	2	1	1	3	4	3	2	4	1	4	2	1	2	3
428	3	2019	9	2		3	1	1	1	2	2	2	4	1	1	4	4	4	1	1	4	2	4	2	3	4	4	3	1	1	1	2	3	3	4	1	1	3	3	3	3	1	4	3	4	2	1	1	3
429	4	2019	9	2		3	1	1	1	2	2	2	3	2	2	4	3	3	2	1	4	1	3	3	2	1	2	3	1	1	1	1	3	2	3	1	1	1	3	3	3	1	2	1	4	2	1	4	3
430	5	2019	9	2		3	1	1	1	2	2	4	4	3	3	3	2	3	2	2	2	2	3	1	2	3	2	3	2	2	1	2	3	2	2	2	4	1	1	1	4	1	1	4	4	1	1	4	1
431	6	2019	9	2		3	1	1	1	1	1	3	3	1	2	3	3	3	2	1	2	2	4	3	2	2	3	3	2	2	1	2	2	2	3	2	2	3	3	2	3	2	3	3	3	3	1	2	3
432	7	2019	9	2		3	1	1	1	1	1	3	3	2	2	4	3	3	3	2	2	2	3	2	2	2	3	3	2	2	2	2	4	2	3	2	2	2	3	3	3	3	3	2	2	2	2	2	2
433	8	2019	9	2		3	1	1	1	2	2	1	3	2	2	3	2	3	2	1	4	2	3	2	2	2	3	3	2	2	2	2	3	2	3	2	2	2	3	4	3	2	3	3	3	2	2	2	3
434	9	2019	9	2		3	1	1	1	1	1	1	4	3	2	4	3	4	1	1	4	1	4	1	1	4	2	3	1	1	1	1	3	1	3	2	1	1	4	3	3	2	4	1	3	1	1	1	2
435	10	2019	9	2		3	1	1	1	1	2	3	4	1	2	4	3	3	3	1	3	2	2	3	2	2	3	3	2	2	1	2	3	2	3	1	2	2	3	3	3	2	3	1	3	2	1	1	1
436	11	2019	9	2		3	1	1	1	2	2	2	4	3	2	3	1	4	1	1	4	1	2	1	1	1	1	4	1	1	1	1	4	1	1	1	1	1	2	4	4	1	2	2	1	3	1	1	2
437	12	2019	9	2		3	1	1	1	1	1	3	3	2	2	4	3	3	3	1	2	2	2	2	3	3	3	3	1	1	1	1	3	1	3	1	2	2	2	3	3	2	3	1	3	2	2	1	3
438	13	2019	9	2		3	1	2	2	2	2	3	3	1	2	4	3	3	4	1	3	2	3	3	2	1	2	3	2	2	1	2	4	2	2	2	2	1	3	4	3	2	4	2	3	1	1	2	2
439	14	2019	9	2		3	1	2	2	2	2
440	15	2019	9	2		3	1	2	2	2	2	3	3	2	2	3	3	3	3	2	3	2	3	3	2	2	3	3	2	2	2	2	3	3	3	2	2	2	3	3	3	2	3	3	3	2	2	2	2
441	16	2019	9	2		3	1	2	2	2	2	2	3	2	3	4	2	4	3	1	3	1	3	2	2	3	3	3	1	1	1	2	3	2	2	1	1	3	3	3	3	2	3	2	3	3	1	1	3
442	17	2019	9	2		3	1	1	1	2	2	2	2	2	2	4	3	4	3	2	3	1	3	2	2	2	3	3	1	2	1	1	4	2	3	1	2	2	3	3	3	2	4	1	3	2	1	2	3
443	18	2019	9	2		3	1	1	1	2	2	3	4	2	3	2	3	3	2	2	3	2	3	2	2	1	2	3	2	2	2	2	3	2	3	3	2	2	3	3	3	2	2	2	3	2	2	2	2
444	19	2019	9	2		3	1	2	2	2	2
445	20	2019	9	2		3	1	1	1	2	2	3	4	2	2	4	2	3	3	2	3	2	3	2	2	2	2	3	2	2	2	2	3	3	3	1	2	2	3	2	2	3	4	2	3	2	2	1	3
446	1	2019	10	2		3	1	1	1	1	1	1	4	3	4	4	3	4	3	1	2	4	4	2	3	1	3	4	2	1	2	2	4	3	4	1	1	1	4	3	1	1	3	3	3	2	1	1	1
447	2	2019	10	2		3	1	2	2	1	1	2	1	4	3	2	4	3	3	1	3	2	2	1	3	2	2	4	3	3	1	2	4	1	3	1	2	4	3	2	2	2	3	3	2	1	1	1	4
448	3	2019	10	2		3	1	2	2	2	2	2	4	2	2	4	3	4	3	1	4	2	2	2	2	1	1	1	2	1	1	1	2	2	2	1	2	1	2	3	3	2	3	3	3	2	1	2	2
449	4	2019	10	2		3	1	2	2	1	1	3	2	1	1	4	4	3	4	1	4	1	1	1	1	4	2	4	1	1	1	1	4	1	3	2	4	4	4	4	1	2	3	1	4	2	1	1	2
450	5	2019	10	2		3	1	2	2	2	2	3	4	2	2	4	3	4	3	2	4	1	4	1	2	2	3	3	1	1	1	1	4	2	2	2	1	3	3	4	3	1	2	1	3	1	1	1	2
451	6	2019	10	2		3	1	2	2	2	2	3	2	2	2	4	3	3	2	2	2	3	4	2	3	2	3	2	2	3	2	2	3	1	1	2	1	3	3	3	2	3	3	3	3	2	1	2	3
452	7	2019	10	2		3	1	2	2	2	2	3	4	2	4	4	3	4	3	2	4	1	2	2	3	2	3	3	2	3	2	2	4	3	2	1	2	3	3	3	3	2	4	1	3	2	1	3	3
453	8	2019	10	2		3	1	1	1	1	1	3	3	2	1	3	3	3	3	1	3	2	2	3	3	2	3	3	2	2	2	2	4	2	3	2	1	2	3	3	3	2	3	3	2	2	2	3	2
454	9	2019	10	2		3	1	2	2	2	2	3	3	2	3	4	4	3	1	2	3	3	3	3	2	3	4	3	2	2	3	3	3	3	2	4	2	4	3	3	3	2	3	3	3	2	2	3	3
455	10	2019	10	2		3	1	1	1	2	2	2	1	1	1	2	3	1	1	2	1	2	4	1	2	1	2	3	3	3	1	2	3	3	3	2	2	2	2	2	3	2	3	2	3	2	2	3	2
456	11	2019	10	2		3	1	1	1	1	1	3	4	3	2	3	2	4	2	1	2	1	3	2	2	4	3	3	2	1	1	1	3	1	4	1	1	1	2	3	3	1	3	1	2	2	1	2	2
457	12	2019	10	2		3	1	1	1	1	1	2	4	3	2	4	2	3	3	2	3	2	3	2	2	2	3	3	2	2	2	2	3	2	3	2	2	2	3	3	3	2	3	2	3	2	2	2	2
458	13	2019	10	2		3	1	1	1	1	1	1	4	4	3	4	1	4	1	1	4	1	4	1	1	1	1	4	1	1	1	1	4	4	4	1	1	1	3	4	4	1	4	4	4	1	1	1	1
459	14	2019	10	2		3	1	2	2	2	2	1	4	3	3	3	3	4	2	1	3	1	4	2	1	1	1	4	1	1	1	1	3	3	4	3	2	1	1	4	4	1	4	4	4	2	1	3	2
460	15	2019	10	2		3	1	2	2	2	2
461	16	2019	10	2		3	1	2	2	2	2	3	3	1	2	3	4	4	2	1	3	2	3	2	2	3	3	3	2	2	1	2	2	1	2	1	2	2	2	2	3	2	3	4	3	2	1	3	2
462	17	2019	10	2		3	1	2	2	2	2	3	3	3	2	3	3	3	3	2	2	2	3	2	2	2	2	2	2	3	2	3	3	2	3	2	3	3	3	3	3	3	3	2	2	3	2	2	3
463	18	2019	10	2		3	1	2	2	2	2	3	3	1	2	3	3	3	3	2	3	3	3	3	3	3	2	2	2	3	2	3	3	2	3	2	2	3	2	3	3	3	3	2	2	3	2	2	2
464	19	2019	10	2		3	1	2	2	2	2
465	20	2019	10	2		3	1	2	2	2	2	2	4	1	1	3	3	4	3	1	2	3	4	3	2	1	3	2	2	3	1	2	3	3	3	2	1	3	2	3	3	3	3	4	3	3	1	1	4
466	21	2019	10	2		3	1	2	2	2	2	2	3	2	3	4	3	4	3	1	4	2	3	2	2	1	2	3	2	2	1	3	3	2	4	1	2	2	3	3	3	2	2	2	3	2	1	2	2
467	22	2019	10	2		3	1	2	2	2	2
468	23	2019	10	2		3	1	2	2	2	2
469	24	2019	10	2		3	1	1	1	2	2	2	4	3	3	4	3	4	2	1	2	3	2	2	3	2	2	3	2	3	2	2	4	3	3	2	2	2	4	3	3	3	4	3	3	2	1	2	4
470	25	2019	10	2		3	1	2	2	2	2
471	26	2019	10	2		3	1	2	2	2	2	3	4	2	2	3	4	3	3	2	3	2	1	2	3	4	3	3	4	4	1	2	4	3	2	1	2	3	2	2	2	2	4	3	2	1	2	3	4
472	27	2019	10	2		3	1	2	2	2	2
473	28	2019	10	2		3	1	2	2	2	2	3	3	1	2	4	3	3	3	2	4	2	2	3	3	3	3	3	1	2	3	2	2	2	3	2	2	3	3	3	3	3	3	3	3	2	2	2	3
474	29	2019	10	2		3	1	2	2	2	2
475	30	2019	10	2		3	1	2	2	2	2
476	31	2019	10	2		3	1	2	2	2	2	2	1	3	4	4	3	3	2	2	3	1	4	2	1	2	3	4	1	1	1	2	3	2	3	1	1	2	2	3	3	2	3	3	3	2	2	3	3
477	32	2019	10	2		3	1	2	2	2	2	1	4	3	2	4	3	4	4	1	2	1	2	1	1	4	3	4	1	1	1	1	4	2	4	1	1	1	2	4	2	1	4	4	2	1	1	1	1
478	33	2019	10	2		3	1	2	2	2	2	3	4	1	2	4	3	4	4	2	3	1	2	1	2	4	3	1	2	4	2	2	4	3	3	1	2	3	3	3	3	2	4	2	3	2	1	3	3
479	34	2019	10	2		3	1	2	2	2	2
480	35	2019	10	2		3	1	2	2	2	2
481	36	2019	10	2		3	1	2	2	2	2	1	4	2	2	4	3	3	4	2	4	2	3	1	2	2	3	3	2	2	2	2	3	2	2	2	2	2	2	2	2	2	3	2	3	2	2	2	2
482	37	2019	10	2		3	1	2	2	2	2
483	38	2019	10	2		3	1	2	2	2	2
484	39	2019	10	2		3	1	2	2	2	2
485	40	2019	10	2		3	1	2	2	2	2
486	41	2019	10	2		3	1	2	2	2	2
487	42	2019	10	2		3	1	2	2	2	2	3	2	2	2	4	3	4	2	2	3	2	4	2	2	2	2	3	2	2	1	2	3	2	3	3	2	2	3	3	3	2	3	2	3	2	2	3	2
488	43	2019	10	2		3	1	1	1	1	1	3	2	1	2	4	2	4	2	1	4	2	4	2	2	2	3	4	2	2	2	2	4	2	3	2	2	2	3	4	4	1	2	2	3	2	1	2	3
489	44	2019	10	2		3	1	1	1	1	1	3	2	1	2	4	3	4	3	1	4	2	4	2	2	2	3	4	2	2	2	2	4	2	3	3	4	2	3	4	4	1	2	2	3	2	1	2	3
490	45	2019	10	2		3	1	2	2	2	2
491	46	2019	10	2		3	1	1	1	2	2	2	3	3	2	3	3	4	2	3	3	2	2	1	2	2	2	4	1	1	1	1	3	2	3	2	2	2	3	3	3	2	3	2	3	1	2	2	2
492	47	2019	10	2		3	1	2	2	2	2
[truncated: 256 more columns]
