# Supplementary material for: Beyond recovery: toward rights-based mental health care — A cluster randomized wait-list controlled trial of a recovery and rights training for mental health professionals with or without first person accounts
Source: Front Psychol. 2023 Sep 14;14:1152581. doi: 10.3389/fpsyg.2023.1152581 (PMC10539929; doi:10.3389/fpsyg.2023.1152581)
Supplement: Supplementary file 1 [file Data_Sheet_1.zip › SPSS_Syntax.txt]

**************************************************************
*****************RELIABITIES BAMHS*******************
**************************************************************


******************************************************************************************************
*************************BASELINE ONLY INCLUDED IN ANALYSES*************************
******************************************************************************************************

USE ALL.
COMPUTE filter_$=(Included = 1).
VARIABLE LABELS filter_$ 'Included = 1 (FILTER)'.
VALUE LABELS filter_$ 0 'Not Selected' 1 'Selected'.
FORMATS filter_$ (f1.0).
FILTER BY filter_$.
EXECUTE.

*****************************
************BAMHS********
*****************************


RELIABILITY
  /VARIABLES= BAMHS_3_re, BAMHS_10, BAMHS_13, BAMHS_14, BAMHS_15, BAMHS_16, BAMHS_39, BAMHS_44, BAMHS_4_re, BAMHS_6, BAMHS_23_re, BAMHS_34_re, BAMHS_37, BAMHS_1, BAMHS_8, BAMHS_11, BAMHS_27, BAMHS_28, BAMHS_33, BAMHS_38, BAMHS_40, BAMHS_12_re, BAMHS_24_re, BAMHS_25, BAMHS_30_re
  /SCALE('BAMHS') ALL
  /MODEL=ALPHA.

RELIABILITY
  /VARIABLES= BAMHS_3_re , BAMHS_10, BAMHS_13, BAMHS_14 , BAMHS_15 , BAMHS_16 , BAMHS_39 , BAMHS_44
  /SCALE('Beliefs') ALL
  /MODEL=ALPHA.

RELIABILITY
  /VARIABLES= BAMHS_4_re , BAMHS_6 , BAMHS_23_re , BAMHS_34_re , BAMHS_37
  /SCALE('Coercion') ALL
  /MODEL=ALPHA.


RELIABILITY
  /VARIABLES= BAMHS_1 , BAMHS_8 , BAMHS_11 , BAMHS_27 , BAMHS_28 , BAMHS_33 , BAMHS_38 , BAMHS_40
  /SCALE('Paternalism') ALL
  /MODEL=ALPHA.


RELIABILITY
  /VARIABLES= BAMHS_12_re , BAMHS_24_re , BAMHS_25 , BAMHS_30_re
  /SCALE('Discrimination') ALL
  /MODEL=ALPHA.


*****************************
********Satisfaction********
*****************************


RELIABILITY
  /VARIABLES=S1_Satisfaccion_1, S1_Satisfaccion_2, S1_Satisfaccion_3, S1_Satisfaccion_4, S1_Satisfaccion_5, S1_Satisfaccion_6, S1_Satisfaccion_7, S1_Satisfaccion_8, S1_Satisfaccion_9, S1_Satisfaccion_10
  /SCALE('Satisfaction') ALL
  /MODEL=ALPHA
  /SUMMARY=TOTAL.


USE ALL.
FILTER OFF.

**************************************************************************************************
**************************************************************************************************
*******************************FIGURE 2, PARTICIPATION**********************************
**************************************************************************************************
**************************************************************************************************


FREQUENCIES VARIABLES= Included Control_extra Control_extra_Experimental_S1
  /ORDER=ANALYSIS.


ONEWAY BAMHS_1 Comp_BAMHS_1 S1_BAMHS_1 S2_BAMHS_1 BY Experimental_3_RE
  /ES=OVERALL
  /STATISTICS DESCRIPTIVES 
  /MISSING ANALYSIS
  /CRITERIA=CILEVEL(0.95).


**************************************************************************************************************
********************ATTRITION, COMPLETERS VERSUS NON COMPLETERS**********************
**************************************************************************************************************


T-TEST GROUPS=S1_Completed(1 2)
  /MISSING=ANALYSIS
  /VARIABLES=Age Ideologia Gobierno Hogar BAMHS Beliefs_mean Coercion_mean Paternalism_mean Discrimination_mean
  /ES DISPLAY(TRUE)
  /CRITERIA=CI(.95).

T-TEST GROUPS=S2_Completed(1 2)
  /MISSING=ANALYSIS
  /VARIABLES=Age Ideologia Gobierno Hogar BAMHS Beliefs_mean Coercion_mean Paternalism_mean Discrimination_mean
  /ES DISPLAY(TRUE)
  /CRITERIA=CI(.95).


*************************************************************************************************************
*************************************************************************************************************
********************TABLE 1 SOCIODEMOGRAPHICS, SCALES, BASELINE**********************
*************************************************************************************************************
*************************************************************************************************************

USE ALL.
COMPUTE filter_$=(Included = 1).
VARIABLE LABELS filter_$ 'Included = 1 (FILTER)'.
VALUE LABELS filter_$ 0 'Not Selected' 1 'Selected'.
FORMATS filter_$ (f1.0).
FILTER BY filter_$.
EXECUTE.


CROSSTABS
  /TABLES= Genero Health_social Diagnostic_competence BY Experimental_3_RE
  /FORMAT=AVALUE TABLES
  /STATISTICS=CHISQ RISK
  /CELLS=COUNT COLUMN
  /COUNT ROUND CELL.


ONEWAY Age Ideologia Gobierno Hogar BAMHS Beliefs_mean Coercion_mean Paternalism_mean Discrimination_mean BY Experimental_3_RE
  /ES=OVERALL
  /STATISTICS DESCRIPTIVES 
  /MISSING ANALYSIS
  /CRITERIA=CILEVEL(0.95)
  /POSTHOC=BONFERRONI ALPHA(0.05).


USE ALL.
FILTER OFF.


*************************************************************************************************************
********************TABLE 2 CORRELATIONS IDEOLOGY, VALUES, BAMHS*******************************
*************************************************************************************************************


CORRELATIONS
  /VARIABLES=BAMHS Beliefs_mean Coercion_mean Paternalism_mean Discrimination_mean Ideologia Gobierno Hogar Satisfaction
  /PRINT=TWOTAIL NOSIG FULL
  /MISSING=PAIRWISE.


***********************************************************************************************************************************************
****************************************COMPARISONS CONTROL GROUP VS. BOTH EXPERIMENTAL GROUPS***************
***********************************************************************************************************************************************


*************************************************************************************************************
*************************************************************************************************************
****************************************TABLE 3 BAMHS FOLLOW UPS*******************************
*************************************************************************************************************
*************************************************************************************************************

USE ALL.
COMPUTE filter_$=(Included = 1).
VARIABLE LABELS filter_$ 'Included = 1 (FILTER)'.
VALUE LABELS filter_$ 0 'Not Selected' 1 'Selected'.
FORMATS filter_$ (f1.0).
FILTER BY filter_$.
EXECUTE.

***********************************************************************************************************************************************
****************************************EXTRA ASSESSMENT WAIT LIST VS. EXPERIMENTAL FU1********************************
***********************************************************************************************************************************************

ONEWAY Comp_Beliefs_mean Comp_Coercion_mean Comp_Paternalism_mean Comp_Discrimination_mean Comp_BAMHS 
    S1_Beliefs_mean S1_Coercion_mean S1_Paternalism_mean S1_Discrimination_mean S1_BAMHS 
    S2_Beliefs_mean S2_Coercion_mean S2_Paternalism_mean S2_Discrimination_mean S2_BAMHS BY Experimental_3_RE
  /ES=OVERALL
  /STATISTICS DESCRIPTIVES 
  /MISSING ANALYSIS
  /CRITERIA=CILEVEL(0.95)
  /POSTHOC=BONFERRONI ALPHA(0.05).


ONEWAY Comp_Beliefs_mean Comp_Coercion_mean Comp_Paternalism_mean Comp_Discrimination_mean Comp_BAMHS 
    S1_Beliefs_mean S1_Coercion_mean S1_Paternalism_mean S1_Discrimination_mean S1_BAMHS 
    S2_Beliefs_mean S2_Coercion_mean S2_Paternalism_mean S2_Discrimination_mean S2_BAMHS BY Experimental
  /ES=OVERALL
  /STATISTICS DESCRIPTIVES 
  /MISSING ANALYSIS
  /CRITERIA=CILEVEL(0.95).


USE ALL.
FILTER OFF.

*******************************************************************************************************************
*****2 TIMES 3 GROUPS (FIRST PERSON ACCOUNT, WITHOUT ACCOUNT AND CONTROL)*****
*******************************************************************************************************************

USE ALL.
COMPUTE filter_$=(Included = 1).
VARIABLE LABELS filter_$ 'Included = 1 (FILTER)'.
VALUE LABELS filter_$ 0 'Not Selected' 1 'Selected'.
FORMATS filter_$ (f1.0).
FILTER BY filter_$.
EXECUTE.


GLM Beliefs_mean Comp_Beliefs_mean BY Experimental_3
  /WSFACTOR=Beliefs_mean_COMPARACION 2 Polynomial 
  /METHOD=SSTYPE(3)
  /PLOT=PROFILE(Beliefs_mean_COMPARACION*Experimental_3) TYPE=LINE ERRORBAR=NO MEANREFERENCE=NO YAXIS=AUTO
  /PRINT=DESCRIPTIVE ETASQ OPOWER 
  /CRITERIA=ALPHA(.05)
  /WSDESIGN=Beliefs_mean_COMPARACION 
  /DESIGN=Experimental_3.

GLM Coercion_mean Comp_Coercion_mean BY Experimental_3
  /WSFACTOR=Coercion_mean_COMPARACION 2 Polynomial 
  /METHOD=SSTYPE(3)
  /PLOT=PROFILE(Coercion_mean_COMPARACION*Experimental_3) TYPE=LINE ERRORBAR=NO MEANREFERENCE=NO YAXIS=AUTO
  /PRINT=DESCRIPTIVE ETASQ OPOWER 
  /CRITERIA=ALPHA(.05)
  /WSDESIGN=Coercion_mean_COMPARACION 
  /DESIGN=Experimental_3.

GLM Paternalism_mean Comp_Paternalism_mean BY Experimental_3
  /WSFACTOR=Paternalism_mean_COMPARACION 2 Polynomial 
  /METHOD=SSTYPE(3)
  /PLOT=PROFILE(Paternalism_mean_COMPARACION*Experimental_3) TYPE=LINE ERRORBAR=NO MEANREFERENCE=NO YAXIS=AUTO
  /PRINT=DESCRIPTIVE ETASQ OPOWER 
  /CRITERIA=ALPHA(.05)
  /WSDESIGN=Paternalism_mean_COMPARACION 
  /DESIGN=Experimental_3.

GLM Discrimination_mean Comp_Discrimination_mean BY Experimental_3
  /WSFACTOR=Discrimination_mean_COMPARACION 2 Polynomial 
  /METHOD=SSTYPE(3)
  /PLOT=PROFILE(Discrimination_mean_COMPARACION*Experimental_3) TYPE=LINE ERRORBAR=NO MEANREFERENCE=NO YAXIS=AUTO
  /PRINT=DESCRIPTIVE ETASQ OPOWER 
  /CRITERIA=ALPHA(.05)
  /WSDESIGN=Discrimination_mean_COMPARACION 
  /DESIGN=Experimental_3.


GLM BAMHS Comp_BAMHS BY Experimental_3
  /WSFACTOR=BAMHS_COMPARACION 2 Polynomial 
  /METHOD=SSTYPE(3)
  /PLOT=PROFILE(BAMHS_COMPARACION*Experimental_3) TYPE=LINE ERRORBAR=NO MEANREFERENCE=NO YAXIS=AUTO
  /PRINT=DESCRIPTIVE ETASQ OPOWER 
  /CRITERIA=ALPHA(.05)
  /WSDESIGN=BAMHS_COMPARACION 
  /DESIGN=Experimental_3.


****************************
********ANCOVAs*********
****************************

*****Coercion

GLM Coercion_mean Comp_Coercion_mean BY Experimental_3 WITH Ideologia Gobierno Hogar
  /WSFACTOR=Coercion 2 Polynomial 
  /METHOD=SSTYPE(3)
  /PRINT=DESCRIPTIVE ETASQ OPOWER 
  /CRITERIA=ALPHA(.05)
  /WSDESIGN=Coercion 
  /DESIGN=Ideologia Gobierno Hogar Experimental_3.


*  GLM Coercion_mean Comp_Coercion_mean BY Experimental_3 WITH Satisfaction
  /WSFACTOR=Coercion 2 Polynomial 
  /METHOD=SSTYPE(3)
  /PRINT=DESCRIPTIVE ETASQ OPOWER 
  /CRITERIA=ALPHA(.05)
  /WSDESIGN=Coercion 
  /DESIGN=Satisfaction Experimental_3.


*****BAMHS


GLM BAMHS Comp_BAMHS BY Experimental_3 WITH Ideologia Gobierno Hogar
  /WSFACTOR=BAMHS_Total 2 Polynomial 
  /METHOD=SSTYPE(3)
  /PLOT=PROFILE(BAMHS_Total*Experimental_3) TYPE=LINE ERRORBAR=NO MEANREFERENCE=NO YAXIS=AUTO
  /PRINT=DESCRIPTIVE ETASQ OPOWER 
  /CRITERIA=ALPHA(.05)
  /WSDESIGN=BAMHS_Total 
  /DESIGN=Ideologia Gobierno Hogar Experimental_3.


*GLM BAMHS Comp_BAMHS BY Experimental_3 WITH Satisfaction
  /WSFACTOR=BAMHS_Total 2 Polynomial 
  /METHOD=SSTYPE(3)
  /PLOT=PROFILE(BAMHS_Total*Experimental_3) TYPE=LINE ERRORBAR=NO MEANREFERENCE=NO YAXIS=AUTO
  /PRINT=DESCRIPTIVE ETASQ OPOWER 
  /CRITERIA=ALPHA(.05)
  /WSDESIGN=BAMHS_Total 
  /DESIGN=Satisfaction Experimental_3.


***************************************
****SAME WITH 2 GROUPS*********
    ************************************
    

GLM Beliefs_mean Comp_Beliefs_mean BY Experimental
  /WSFACTOR=Beliefs_mean_COMPARACION 2 Polynomial 
  /METHOD=SSTYPE(3)
  /PLOT=PROFILE(Beliefs_mean_COMPARACION*Experimental) TYPE=LINE ERRORBAR=NO MEANREFERENCE=NO YAXIS=AUTO
  /PRINT=DESCRIPTIVE ETASQ OPOWER 
  /CRITERIA=ALPHA(.05)
  /WSDESIGN=Beliefs_mean_COMPARACION 
  /DESIGN=Experimental.

GLM Coercion_mean Comp_Coercion_mean BY Experimental
  /WSFACTOR=Coercion_mean_COMPARACION 2 Polynomial 
  /METHOD=SSTYPE(3)
  /PLOT=PROFILE(Coercion_mean_COMPARACION*Experimental) TYPE=LINE ERRORBAR=NO MEANREFERENCE=NO YAXIS=AUTO
  /PRINT=DESCRIPTIVE ETASQ OPOWER 
  /CRITERIA=ALPHA(.05)
  /WSDESIGN=Coercion_mean_COMPARACION 
  /DESIGN=Experimental.

GLM Paternalism_mean Comp_Paternalism_mean BY Experimental
  /WSFACTOR=Paternalism_mean_COMPARACION 2 Polynomial 
  /METHOD=SSTYPE(3)
  /PLOT=PROFILE(Paternalism_mean_COMPARACION*Experimental) TYPE=LINE ERRORBAR=NO MEANREFERENCE=NO YAXIS=AUTO
  /PRINT=DESCRIPTIVE ETASQ OPOWER 
  /CRITERIA=ALPHA(.05)
  /WSDESIGN=Paternalism_mean_COMPARACION 
  /DESIGN=Experimental.

GLM Discrimination_mean Comp_Discrimination_mean BY Experimental
  /WSFACTOR=Discrimination_mean_COMPARACION 2 Polynomial 
  /METHOD=SSTYPE(3)
  /PLOT=PROFILE(Discrimination_mean_COMPARACION*Experimental) TYPE=LINE ERRORBAR=NO MEANREFERENCE=NO YAXIS=AUTO
  /PRINT=DESCRIPTIVE ETASQ OPOWER 
  /CRITERIA=ALPHA(.05)
  /WSDESIGN=Discrimination_mean_COMPARACION 
  /DESIGN=Experimental.


GLM BAMHS Comp_BAMHS BY Experimental
  /WSFACTOR=BAMHS_COMPARACION 2 Polynomial 
  /METHOD=SSTYPE(3)
  /PLOT=PROFILE(BAMHS_COMPARACION*Experimental) TYPE=LINE ERRORBAR=NO MEANREFERENCE=NO YAXIS=AUTO
  /PRINT=DESCRIPTIVE ETASQ OPOWER 
  /CRITERIA=ALPHA(.05)
  /WSDESIGN=BAMHS_COMPARACION 
  /DESIGN=Experimental.

USE ALL.
FILTER OFF.

*******************************************************************************************************************
*****3 TIMES 3 GROUPS (FIRST PERSON ACCOUNT, WITHOUT ACCOUNT AND CONTROL)*****
*******************************************************************************************************************


USE ALL.
COMPUTE filter_$=(Included = 1).
VARIABLE LABELS filter_$ 'Included = 1 (FILTER)'.
VALUE LABELS filter_$ 0 'Not Selected' 1 'Selected'.
FORMATS filter_$ (f1.0).
FILTER BY filter_$.
EXECUTE.


GLM Beliefs_mean S1_Beliefs_mean S2_Beliefs_mean BY Experimental_3
  /WSFACTOR=Beliefs_mean_3_TIMES 3 Polynomial 
  /METHOD=SSTYPE(3)
  /PLOT=PROFILE(Beliefs_mean_3_TIMES*Experimental_3) TYPE=LINE ERRORBAR=NO MEANREFERENCE=NO YAXIS=AUTO
  /PRINT=DESCRIPTIVE ETASQ OPOWER 
  /CRITERIA=ALPHA(.05)
  /WSDESIGN=Beliefs_mean_3_TIMES 
  /DESIGN=Experimental_3.

GLM Coercion_mean S1_Coercion_mean S2_Coercion_mean BY Experimental_3
  /WSFACTOR=Coercion_mean_3_TIMES 3 Polynomial 
  /METHOD=SSTYPE(3)
  /PLOT=PROFILE(Coercion_mean_3_TIMES*Experimental_3) TYPE=LINE ERRORBAR=NO MEANREFERENCE=NO YAXIS=AUTO
  /PRINT=DESCRIPTIVE ETASQ OPOWER 
  /CRITERIA=ALPHA(.05)
  /WSDESIGN=Coercion_mean_3_TIMES 
  /DESIGN=Experimental_3.

GLM Paternalism_mean S1_Paternalism_mean S2_Paternalism_mean BY Experimental_3
  /WSFACTOR=Paternalism_mean_3_TIMES 3 Polynomial 
  /METHOD=SSTYPE(3)
  /PLOT=PROFILE(Paternalism_mean_3_TIMES*Experimental_3) TYPE=LINE ERRORBAR=NO MEANREFERENCE=NO YAXIS=AUTO
  /PRINT=DESCRIPTIVE ETASQ OPOWER 
  /CRITERIA=ALPHA(.05)
  /WSDESIGN=Paternalism_mean_3_TIMES 
  /DESIGN=Experimental_3.

GLM Discrimination_mean S1_Discrimination_mean S2_Discrimination_mean BY Experimental_3
  /WSFACTOR=Discrimination_mean_3_TIMES 3 Polynomial 
  /METHOD=SSTYPE(3)
  /PLOT=PROFILE(Discrimination_mean_3_TIMES*Experimental_3) TYPE=LINE ERRORBAR=NO MEANREFERENCE=NO YAXIS=AUTO
  /PRINT=DESCRIPTIVE ETASQ OPOWER 
  /CRITERIA=ALPHA(.05)
  /WSDESIGN=Discrimination_mean_3_TIMES 
  /DESIGN=Experimental_3.


GLM BAMHS S1_BAMHS S2_BAMHS BY Experimental_3
  /WSFACTOR=BAMHS_3_TIMES 3 Polynomial 
  /METHOD=SSTYPE(3)
  /PLOT=PROFILE(BAMHS_3_TIMES*Experimental_3) TYPE=LINE ERRORBAR=NO MEANREFERENCE=NO YAXIS=AUTO
  /PRINT=DESCRIPTIVE ETASQ OPOWER 
  /CRITERIA=ALPHA(.05)
  /WSDESIGN=BAMHS_3_TIMES 
  /DESIGN=Experimental_3.


****************************
********ANCOVAs*********
****************************


GLM Beliefs_mean S1_Beliefs_mean S2_Beliefs_mean BY Experimental_3 WITH Ideologia Gobierno Hogar Satisfaction
  /WSFACTOR=Beliefs_mean_3_TIMES 3 Polynomial 
  /METHOD=SSTYPE(3)
  /PLOT=PROFILE(Beliefs_mean_3_TIMES*Experimental_3) TYPE=LINE ERRORBAR=NO MEANREFERENCE=NO YAXIS=AUTO
  /PRINT=DESCRIPTIVE ETASQ OPOWER 
  /CRITERIA=ALPHA(.05)
  /WSDESIGN=Beliefs_mean_3_TIMES 
  /DESIGN=Ideologia Gobierno Hogar Satisfaction Experimental_3.


GLM Coercion_mean S1_Coercion_mean S2_Coercion_mean BY Experimental_3 WITH Ideologia Gobierno Hogar Satisfaction
  /WSFACTOR=Coercion_mean_3_TIMES 3 Polynomial 
  /METHOD=SSTYPE(3)
  /PLOT=PROFILE(Coercion_mean_3_TIMES*Experimental_3) TYPE=LINE ERRORBAR=NO MEANREFERENCE=NO YAXIS=AUTO
  /PRINT=DESCRIPTIVE ETASQ OPOWER 
  /CRITERIA=ALPHA(.05)
  /WSDESIGN=Coercion_mean_3_TIMES 
  /DESIGN=Ideologia Gobierno Hogar Satisfaction Experimental_3.

GLM Paternalism_mean S1_Paternalism_mean S2_Paternalism_mean BY Experimental_3 WITH Ideologia Gobierno Hogar Satisfaction
  /WSFACTOR=Paternalism_mean_3_TIMES 3 Polynomial 
  /METHOD=SSTYPE(3)
  /PLOT=PROFILE(Paternalism_mean_3_TIMES*Experimental_3) TYPE=LINE ERRORBAR=NO MEANREFERENCE=NO YAXIS=AUTO
  /PRINT=DESCRIPTIVE ETASQ OPOWER 
  /CRITERIA=ALPHA(.05)
  /WSDESIGN=Paternalism_mean_3_TIMES 
  /DESIGN=Ideologia Gobierno Hogar Satisfaction Experimental_3.

GLM Discrimination_mean S1_Discrimination_mean S2_Discrimination_mean BY Experimental_3 WITH Ideologia Gobierno Hogar Satisfaction
  /WSFACTOR=Discrimination_mean_3_TIMES 3 Polynomial 
  /METHOD=SSTYPE(3)
  /PLOT=PROFILE(Discrimination_mean_3_TIMES*Experimental_3) TYPE=LINE ERRORBAR=NO MEANREFERENCE=NO YAXIS=AUTO
  /PRINT=DESCRIPTIVE ETASQ OPOWER 
  /CRITERIA=ALPHA(.05)
  /WSDESIGN=Discrimination_mean_3_TIMES 
  /DESIGN=Ideologia Gobierno Hogar Satisfaction Experimental_3.

GLM BAMHS S1_BAMHS S2_BAMHS BY Experimental_3 WITH Ideologia Gobierno Hogar Satisfaction
  /WSFACTOR=BAMHS_3_TIMES 3 Polynomial 
  /METHOD=SSTYPE(3)
  /PLOT=PROFILE(BAMHS_3_TIMES*Experimental_3) TYPE=LINE ERRORBAR=NO MEANREFERENCE=NO YAXIS=AUTO
  /PRINT=DESCRIPTIVE ETASQ OPOWER 
  /CRITERIA=ALPHA(.05)
  /WSDESIGN=BAMHS_3_TIMES 
  /DESIGN=Ideologia Gobierno Hogar Satisfaction Experimental_3.


DATASET ACTIVATE EM.
CORRELATIONS
  /VARIABLES=Hogar Beliefs_2_0
  /PRINT=TWOTAIL NOSIG FULL
  /MISSING=PAIRWISE.


***************************************
****SAME WITH 2 GROUPS*********
    ************************************

GLM Beliefs_mean S1_Beliefs_mean S2_Beliefs_mean BY Experimental
  /WSFACTOR=Beliefs_mean_3_TIMES 3 Polynomial 
  /METHOD=SSTYPE(3)
  /PLOT=PROFILE(Beliefs_mean_3_TIMES*Experimental) TYPE=LINE ERRORBAR=NO MEANREFERENCE=NO YAXIS=AUTO
  /PRINT=DESCRIPTIVE ETASQ OPOWER 
  /CRITERIA=ALPHA(.05)
  /WSDESIGN=Beliefs_mean_3_TIMES 
  /DESIGN=Experimental.

GLM Coercion_mean S1_Coercion_mean S2_Coercion_mean BY Experimental
  /WSFACTOR=Coercion_mean_3_TIMES 3 Polynomial 
  /METHOD=SSTYPE(3)
  /PLOT=PROFILE(Coercion_mean_3_TIMES*Experimental) TYPE=LINE ERRORBAR=NO MEANREFERENCE=NO YAXIS=AUTO
  /PRINT=DESCRIPTIVE ETASQ OPOWER 
  /CRITERIA=ALPHA(.05)
  /WSDESIGN=Coercion_mean_3_TIMES 
  /DESIGN=Experimental.

GLM Paternalism_mean S1_Paternalism_mean S2_Paternalism_mean BY Experimental
  /WSFACTOR=Paternalism_mean_3_TIMES 3 Polynomial 
  /METHOD=SSTYPE(3)
  /PLOT=PROFILE(Paternalism_mean_3_TIMES*Experimental) TYPE=LINE ERRORBAR=NO MEANREFERENCE=NO YAXIS=AUTO
  /PRINT=DESCRIPTIVE ETASQ OPOWER 
  /CRITERIA=ALPHA(.05)
  /WSDESIGN=Paternalism_mean_3_TIMES 
  /DESIGN=Experimental.

GLM Discrimination_mean S1_Discrimination_mean S2_Discrimination_mean BY Experimental
  /WSFACTOR=Discrimination_mean_3_TIMES 3 Polynomial 
  /METHOD=SSTYPE(3)
  /PLOT=PROFILE(Discrimination_mean_3_TIMES*Experimental) TYPE=LINE ERRORBAR=NO MEANREFERENCE=NO YAXIS=AUTO
  /PRINT=DESCRIPTIVE ETASQ OPOWER 
  /CRITERIA=ALPHA(.05)
  /WSDESIGN=Discrimination_mean_3_TIMES 
  /DESIGN=Experimental.


GLM BAMHS S1_BAMHS S2_BAMHS BY Experimental
  /WSFACTOR=BAMHS_3_TIMES 3 Polynomial 
  /METHOD=SSTYPE(3)
  /PLOT=PROFILE(BAMHS_3_TIMES*Experimental) TYPE=LINE ERRORBAR=NO MEANREFERENCE=NO YAXIS=AUTO
  /PRINT=DESCRIPTIVE ETASQ OPOWER 
  /CRITERIA=ALPHA(.05)
  /WSDESIGN=BAMHS_3_TIMES 
  /DESIGN=Experimental.

USE ALL.
FILTER OFF.
